# Supplementary material for: The Association of Retinal Disease with Vision Impairment and Functional Status in Medicare Patients
Source: J Health Econ Outcomes Res. 2024 Mar 29;11(1):94–102. doi: 10.36469/001c.93022 (PMC10981881; doi:10.36469/001c.93022)
Supplement: Supplementary Excel File [file jheor_2024_11_1_93022_220275.xlsx]

## Sheet: Sheet1
DIAG_CD	DIAG_VERS_TYP_ID	DIAG_SHORT_DESC	DIAG_CUSTOM_LVL1_DESC	DIAG_CUSTOM_LVL2_DESC
36250	9	AMD, unspecified	AMD	OTHER AMD
36257	9	Early AMD	AMD	OTHER AMD
36251	9	Dry-form AMD	AMD	OTHER AMD
36252	9	Wet-form AMD	AMD	NAMD
H3530	10	AMD, unspecified	AMD	OTHER AMD
H353	10	AMD, unspecified	AMD	OTHER AMD
H35361	10	Early AMD	AMD	OTHER AMD
H35362	10	Early AMD	AMD	OTHER AMD
H35363	10	Early AMD	AMD	OTHER AMD
H35369	10	Early AMD	AMD	OTHER AMD
H3531	10	Dry-form AMD	AMD	OTHER AMD
H353110	10	Dry-form AMD	AMD	OTHER AMD
H353111	10	Dry-form AMD	AMD	OTHER AMD
H353112	10	Dry-form AMD	AMD	OTHER AMD
H353120	10	Dry-form AMD	AMD	OTHER AMD
H353121	10	Dry-form AMD	AMD	OTHER AMD
H353122	10	Dry-form AMD	AMD	OTHER AMD
H353130	10	Dry-form AMD	AMD	OTHER AMD
H353131	10	Dry-form AMD	AMD	OTHER AMD
H353132	10	Dry-form AMD	AMD	OTHER AMD
H353190	10	Dry-form AMD	AMD	OTHER AMD
H353191	10	Dry-form AMD	AMD	OTHER AMD
H353192	10	Dry-form AMD	AMD	OTHER AMD
H35311	10	Dry-form AMD	AMD	OTHER AMD
H35312	10	Dry-form AMD	AMD	OTHER AMD
H35313	10	Dry-form AMD	AMD	OTHER AMD
H35319	10	Dry-form AMD	AMD	OTHER AMD
H353113	10	Dry-form AMD	AMD	OTHER AMD
H353114	10	Dry-form AMD	AMD	OTHER AMD
H353123	10	Dry-form AMD	AMD	OTHER AMD
H353124	10	Dry-form AMD	AMD	OTHER AMD
H353133	10	Dry-form AMD	AMD	OTHER AMD
H353134	10	Dry-form AMD	AMD	OTHER AMD
H353193	10	Dry-form AMD	AMD	OTHER AMD
H353194	10	Dry-form AMD	AMD	OTHER AMD
H3532	10	Wet-form AMD	AMD	NAMD
H353210	10	Wet-form AMD	AMD	NAMD
H353212	10	Wet-form AMD	AMD	NAMD
H353213	10	Wet-form AMD	AMD	NAMD
H353220	10	Wet-form AMD	AMD	NAMD
H353222	10	Wet-form AMD	AMD	NAMD
H353223	10	Wet-form AMD	AMD	NAMD
H353230	10	Wet-form AMD	AMD	NAMD
H353232	10	Wet-form AMD	AMD	NAMD
H353233	10	Wet-form AMD	AMD	NAMD
H353290	10	Wet-form AMD	AMD	NAMD
H353292	10	Wet-form AMD	AMD	NAMD
H353293	10	Wet-form AMD	AMD	NAMD
H35321	10	Wet-form AMD	AMD	NAMD
H35322	10	Wet-form AMD	AMD	NAMD
H35323	10	Wet-form AMD	AMD	NAMD
H35329	10	Wet-form AMD	AMD	NAMD
H353211	10	Wet-form AMD	AMD	NAMD
H353221	10	Wet-form AMD	AMD	NAMD
H353231	10	Wet-form AMD	AMD	NAMD
H353291	10	Wet-form AMD	AMD	NAMD
H353113	10	#N/A	AMD	OTHER AMD
H353114	10	#N/A	AMD	OTHER AMD
H353123	10	#N/A	AMD	OTHER AMD
H353124	10	#N/A	AMD	OTHER AMD
H353133	10	#N/A	AMD	OTHER AMD
H353134	10	#N/A	AMD	OTHER AMD
H353193	10	#N/A	AMD	OTHER AMD
H353194	10	#N/A	AMD	OTHER AMD
H353211	10	#N/A	AMD	OTHER AMD
H353221	10	#N/A	AMD	OTHER AMD
H353231	10	#N/A	AMD	OTHER AMD
H353291	10	#N/A	AMD	OTHER AMD
H3530	10	AMD, unspecified	AMD	OTHER AMD
H353	10	AMD, unspecified	AMD	OTHER AMD
H35361	10	Early AMD	AMD	OTHER AMD
H35362	10	Early AMD	AMD	OTHER AMD
H35363	10	Early AMD	AMD	OTHER AMD
H35369	10	Early AMD	AMD	OTHER AMD
H3536	10	Early AMD	AMD	OTHER AMD
H3531	10	Dry-form AMD	AMD	OTHER AMD
H353110	10	Dry-form AMD	AMD	OTHER AMD
H353111	10	Dry-form AMD	AMD	OTHER AMD
H353112	10	Dry-form AMD	AMD	OTHER AMD
H353120	10	Dry-form AMD	AMD	OTHER AMD
H353121	10	Dry-form AMD	AMD	OTHER AMD
H353122	10	Dry-form AMD	AMD	OTHER AMD
H353130	10	Dry-form AMD	AMD	OTHER AMD
H353131	10	Dry-form AMD	AMD	OTHER AMD
H353132	10	Dry-form AMD	AMD	OTHER AMD
H353190	10	Dry-form AMD	AMD	OTHER AMD
H353191	10	Dry-form AMD	AMD	OTHER AMD
H353192	10	Dry-form AMD	AMD	OTHER AMD
H35311	10	Dry-form AMD	AMD	OTHER AMD
H35312	10	Dry-form AMD	AMD	OTHER AMD
H35313	10	Dry-form AMD	AMD	OTHER AMD
H35319	10	Dry-form AMD	AMD	OTHER AMD
H353113	10	Dry-form AMD	AMD	OTHER AMD
H353114	10	Dry-form AMD	AMD	OTHER AMD
H353123	10	Dry-form AMD	AMD	OTHER AMD
H353124	10	Dry-form AMD	AMD	OTHER AMD
H353133	10	Dry-form AMD	AMD	OTHER AMD
H353134	10	Dry-form AMD	AMD	OTHER AMD
H353193	10	Dry-form AMD	AMD	OTHER AMD
H353194	10	Dry-form AMD	AMD	OTHER AMD
H3532	10	Wet-form AMD	AMD	NAMD
H353210	10	Wet-form AMD	AMD	NAMD
H353212	10	Wet-form AMD	AMD	NAMD
H353213	10	Wet-form AMD	AMD	NAMD
H353220	10	Wet-form AMD	AMD	NAMD
H353222	10	Wet-form AMD	AMD	NAMD
H353223	10	Wet-form AMD	AMD	NAMD
H353230	10	Wet-form AMD	AMD	NAMD
H353232	10	Wet-form AMD	AMD	NAMD
H353233	10	Wet-form AMD	AMD	NAMD
H353290	10	Wet-form AMD	AMD	NAMD
H353292	10	Wet-form AMD	AMD	NAMD
H353293	10	Wet-form AMD	AMD	NAMD
H35321	10	Wet-form AMD	AMD	NAMD
H35322	10	Wet-form AMD	AMD	NAMD
H35323	10	Wet-form AMD	AMD	NAMD
H35329	10	Wet-form AMD	AMD	NAMD
H353211	10	Wet-form AMD	AMD	NAMD
H353221	10	Wet-form AMD	AMD	NAMD
H353231	10	Wet-form AMD	AMD	NAMD
H353291	10	Wet-form AMD	AMD	NAMD
3693	9	Unqualified visual loss, both eyes	BLINDNESS AND LOW VISION	VISION LOSS
3698	9	Unqualified vision loss in one eye, or unspecified visual loss	BLINDNESS AND LOW VISION	VISION LOSS
3699	9	Unqualified vision loss in one eye, or unspecified visual loss	BLINDNESS AND LOW VISION	VISION LOSS
V410	9	Unqualified vision loss in one eye, or unspecified visual loss	BLINDNESS AND LOW VISION	VISION LOSS
36960	9	Vision impairment one eye	BLINDNESS AND LOW VISION	VISION LOSS
36961	9	Vision impairment one eye	BLINDNESS AND LOW VISION	VISION LOSS
36962	9	Vision impairment one eye	BLINDNESS AND LOW VISION	VISION LOSS
36963	9	Vision impairment one eye	BLINDNESS AND LOW VISION	VISION LOSS
36964	9	Vision impairment one eye	BLINDNESS AND LOW VISION	VISION LOSS
36965	9	Vision impairment one eye	BLINDNESS AND LOW VISION	VISION LOSS
36966	9	Vision impairment one eye	BLINDNESS AND LOW VISION	VISION LOSS
36967	9	Vision impairment one eye	BLINDNESS AND LOW VISION	VISION LOSS
36968	9	Vision impairment one eye	BLINDNESS AND LOW VISION	VISION LOSS
36969	9	Vision impairment one eye	BLINDNESS AND LOW VISION	VISION LOSS
36970	9	Vision impairment one eye	BLINDNESS AND LOW VISION	VISION LOSS
36971	9	Vision impairment one eye	BLINDNESS AND LOW VISION	VISION LOSS
36972	9	Vision impairment one eye	BLINDNESS AND LOW VISION	VISION LOSS
36973	9	Vision impairment one eye	BLINDNESS AND LOW VISION	VISION LOSS
36974	9	Vision impairment one eye	BLINDNESS AND LOW VISION	VISION LOSS
36975	9	Vision impairment one eye	BLINDNESS AND LOW VISION	VISION LOSS
36976	9	Vision impairment one eye	BLINDNESS AND LOW VISION	VISION LOSS
36902	9	Moderate or severe vision impairment better eye; profound vision impairment of lesser eye	BLINDNESS AND LOW VISION	VISION LOSS
36900	9	Profound vision impairment, bilateral, or legal blindness	BLINDNESS AND LOW VISION	VISION LOSS
36901	9	Profound vision impairment, bilateral, or legal blindness	BLINDNESS AND LOW VISION	VISION LOSS
36903	9	Moderate or severe vision impairment better eye; profound vision impairment of lesser eye	BLINDNESS AND LOW VISION	VISION LOSS
36904	9	Moderate or severe vision impairment better eye; profound vision impairment of lesser eye	BLINDNESS AND LOW VISION	VISION LOSS
36905	9	Moderate or severe vision impairment better eye; profound vision impairment of lesser eye	BLINDNESS AND LOW VISION	VISION LOSS
36906	9	Moderate or severe vision impairment better eye; profound vision impairment of lesser eye	BLINDNESS AND LOW VISION	VISION LOSS
36907	9	Moderate or severe vision impairment better eye; profound vision impairment of lesser eye	BLINDNESS AND LOW VISION	VISION LOSS
36908	9	Moderate or severe vision impairment better eye; profound vision impairment of lesser eye	BLINDNESS AND LOW VISION	VISION LOSS
36910	9	Moderate or severe vision impairment better eye; profound vision impairment of lesser eye	BLINDNESS AND LOW VISION	VISION LOSS
36911	9	Moderate or severe vision impairment better eye; profound vision impairment of lesser eye	BLINDNESS AND LOW VISION	VISION LOSS
36912	9	Moderate or severe vision impairment better eye; profound vision impairment of lesser eye	BLINDNESS AND LOW VISION	VISION LOSS
36913	9	Moderate or severe vision impairment better eye; profound vision impairment of lesser eye	BLINDNESS AND LOW VISION	VISION LOSS
36914	9	Moderate or severe vision impairment better eye; profound vision impairment of lesser eye	BLINDNESS AND LOW VISION	VISION LOSS
36915	9	Moderate or severe vision impairment better eye; profound vision impairment of lesser eye	BLINDNESS AND LOW VISION	VISION LOSS
36916	9	Moderate or severe vision impairment better eye; profound vision impairment of lesser eye	BLINDNESS AND LOW VISION	VISION LOSS
36917	9	Moderate or severe vision impairment better eye; profound vision impairment of lesser eye	BLINDNESS AND LOW VISION	VISION LOSS
36918	9	Moderate or severe vision impairment better eye; profound vision impairment of lesser eye	BLINDNESS AND LOW VISION	VISION LOSS
36921	9	Moderate or severe vision impairment better eye; profound vision impairment of lesser eye	BLINDNESS AND LOW VISION	VISION LOSS
36922	9	Moderate or severe vision impairment better eye; profound vision impairment of lesser eye	BLINDNESS AND LOW VISION	VISION LOSS
36923	9	Moderate or severe vision impairment better eye; profound vision impairment of lesser eye	BLINDNESS AND LOW VISION	VISION LOSS
36924	9	Moderate or severe vision impairment better eye; profound vision impairment of lesser eye	BLINDNESS AND LOW VISION	VISION LOSS
36920	9	Moderate or severe vision impairment both eyes	BLINDNESS AND LOW VISION	VISION LOSS
36925	9	Moderate or severe vision impairment both eyes	BLINDNESS AND LOW VISION	VISION LOSS
3694	9	Profound vision impairment, bilateral, or legal blindness	BLINDNESS AND LOW VISION	VISION LOSS
37775	9	Profound vision impairment, bilateral, or legal blindness	BLINDNESS AND LOW VISION	VISION LOSS
H34231	10	Branch retinal artery occlusion	BRAO	BRAO
H34232	10	Branch retinal artery occlusion	BRAO	BRAO
H34233	10	Branch retinal artery occlusion	BRAO	BRAO
H34239	10	Branch retinal artery occlusion	BRAO	BRAO
H34239	10	Branch retinal artery occlusion	BRAO	BRAO
H34211	10	Branch retinal artery occlusion	BRAO	BRAO
H34212	10	Branch retinal artery occlusion	BRAO	BRAO
H34213	10	Branch retinal artery occlusion	BRAO	BRAO
H34219	10	Branch retinal artery occlusion	BRAO	BRAO
H342	10	Branch retinal artery occlusion	BRAO	BRAO
H3421	10	Branch retinal artery occlusion	BRAO	BRAO
H3423	10	Branch retinal artery occlusion	BRAO	BRAO
36610	9	Senile cataract	CATARACT	SENILE CATARACT
36611	9	Senile cataract	CATARACT	SENILE CATARACT
36612	9	Senile cataract	CATARACT	SENILE CATARACT
36613	9	Senile cataract	CATARACT	SENILE CATARACT
36614	9	Senile cataract	CATARACT	SENILE CATARACT
36615	9	Senile cataract	CATARACT	SENILE CATARACT
36616	9	Senile cataract	CATARACT	SENILE CATARACT
36617	9	Senile cataract	CATARACT	SENILE CATARACT
36618	9	Senile cataract	CATARACT	SENILE CATARACT
36619	9	Senile cataract	CATARACT	SENILE CATARACT
36620	9	Non-congenital cataract	CATARACT	NON-CONGENITAL CATARACT
36621	9	Non-congenital cataract	CATARACT	NON-CONGENITAL CATARACT
36630	9	Non-congenital cataract	CATARACT	NON-CONGENITAL CATARACT
36631	9	Non-congenital cataract	CATARACT	NON-CONGENITAL CATARACT
36632	9	Non-congenital cataract	CATARACT	NON-CONGENITAL CATARACT
36633	9	Non-congenital cataract	CATARACT	NON-CONGENITAL CATARACT
36634	9	Non-congenital cataract	CATARACT	NON-CONGENITAL CATARACT
36642	9	Non-congenital cataract	CATARACT	NON-CONGENITAL CATARACT
36643	9	Non-congenital cataract	CATARACT	NON-CONGENITAL CATARACT
36644	9	Non-congenital cataract	CATARACT	NON-CONGENITAL CATARACT
36645	9	Non-congenital cataract	CATARACT	NON-CONGENITAL CATARACT
36646	9	Non-congenital cataract	CATARACT	NON-CONGENITAL CATARACT
3668	9	Non-congenital cataract	CATARACT	NON-CONGENITAL CATARACT
3669	9	Non-congenital cataract	CATARACT	NON-CONGENITAL CATARACT
36600	9	Congenital Cataract	CATARACT	CONGENITAL CATARACT
36601	9	Congenital Cataract	CATARACT	CONGENITAL CATARACT
36602	9	Congenital Cataract	CATARACT	CONGENITAL CATARACT
36603	9	Congenital Cataract	CATARACT	CONGENITAL CATARACT
36604	9	Congenital Cataract	CATARACT	CONGENITAL CATARACT
74330	9	Congenital Cataract	CATARACT	CONGENITAL CATARACT
74331	9	Congenital Cataract	CATARACT	CONGENITAL CATARACT
74332	9	Congenital Cataract	CATARACT	CONGENITAL CATARACT
74333	9	Congenital Cataract	CATARACT	CONGENITAL CATARACT
74334	9	Congenital Cataract	CATARACT	CONGENITAL CATARACT
74335	9	Congenital Cataract	CATARACT	CONGENITAL CATARACT
74336	9	Congenital Cataract	CATARACT	CONGENITAL CATARACT
36650	9	Posterior capsular opacity	CATARACT	POSTERIOR CAPSULAR OPACITY
36651	9	Posterior capsular opacity	CATARACT	POSTERIOR CAPSULAR OPACITY
36652	9	Posterior capsular opacity	CATARACT	POSTERIOR CAPSULAR OPACITY
36653	9	Posterior capsular opacity	CATARACT	POSTERIOR CAPSULAR OPACITY
V431	9	Pseudophakia	CATARACT	PSEUDOPHAKIA
37931	9	Aphakia and other disorders of lens	CATARACT	APHAKIA AND OTHER DISORDERS OF LENS
37932	9	Aphakia and other disorders of lens	CATARACT	APHAKIA AND OTHER DISORDERS OF LENS
37933	9	Aphakia and other disorders of lens	CATARACT	APHAKIA AND OTHER DISORDERS OF LENS
37934	9	Aphakia and other disorders of lens	CATARACT	APHAKIA AND OTHER DISORDERS OF LENS
37939	9	Aphakia and other disorders of lens	CATARACT	APHAKIA AND OTHER DISORDERS OF LENS
H259	10	Senile cataract	CATARACT	SENILE CATARACT
H2589	10	Senile cataract	CATARACT	SENILE CATARACT
H25091	10	Senile cataract	CATARACT	SENILE CATARACT
H25092	10	Senile cataract	CATARACT	SENILE CATARACT
H25093	10	Senile cataract	CATARACT	SENILE CATARACT
H25099	10	Senile cataract	CATARACT	SENILE CATARACT
H25031	10	Senile cataract	CATARACT	SENILE CATARACT
H25032	10	Senile cataract	CATARACT	SENILE CATARACT
H25033	10	Senile cataract	CATARACT	SENILE CATARACT
H25039	10	Senile cataract	CATARACT	SENILE CATARACT
H25041	10	Senile cataract	CATARACT	SENILE CATARACT
H25042	10	Senile cataract	CATARACT	SENILE CATARACT
H25043	10	Senile cataract	CATARACT	SENILE CATARACT
H25049	10	Senile cataract	CATARACT	SENILE CATARACT
H25011	10	Senile cataract	CATARACT	SENILE CATARACT
H25012	10	Senile cataract	CATARACT	SENILE CATARACT
H25013	10	Senile cataract	CATARACT	SENILE CATARACT
H25019	10	Senile cataract	CATARACT	SENILE CATARACT
H2510	10	Senile cataract	CATARACT	SENILE CATARACT
H2511	10	Senile cataract	CATARACT	SENILE CATARACT
H2512	10	Senile cataract	CATARACT	SENILE CATARACT
H2513	10	Senile cataract	CATARACT	SENILE CATARACT
H2520	10	Senile cataract	CATARACT	SENILE CATARACT
H2521	10	Senile cataract	CATARACT	SENILE CATARACT
H2522	10	Senile cataract	CATARACT	SENILE CATARACT
H2523	10	Senile cataract	CATARACT	SENILE CATARACT
H25811	10	Senile cataract	CATARACT	SENILE CATARACT
H25812	10	Senile cataract	CATARACT	SENILE CATARACT
H25813	10	Senile cataract	CATARACT	SENILE CATARACT
H25819	10	Senile cataract	CATARACT	SENILE CATARACT
H25	10	Senile cataract	CATARACT	SENILE CATARACT
H250	10	Senile cataract	CATARACT	SENILE CATARACT
H2501	10	Senile cataract	CATARACT	SENILE CATARACT
H2503	10	Senile cataract	CATARACT	SENILE CATARACT
H2504	10	Senile cataract	CATARACT	SENILE CATARACT
H2509	10	Senile cataract	CATARACT	SENILE CATARACT
H251	10	Senile cataract	CATARACT	SENILE CATARACT
H252	10	Senile cataract	CATARACT	SENILE CATARACT
H258	10	Senile cataract	CATARACT	SENILE CATARACT
H2581	10	Senile cataract	CATARACT	SENILE CATARACT
H26101	10	Non-congenital cataract	CATARACT	NON-CONGENITAL CATARACT
H26102	10	Non-congenital cataract	CATARACT	NON-CONGENITAL CATARACT
H26103	10	Non-congenital cataract	CATARACT	NON-CONGENITAL CATARACT
H26109	10	Non-congenital cataract	CATARACT	NON-CONGENITAL CATARACT
H26111	10	Non-congenital cataract	CATARACT	NON-CONGENITAL CATARACT
H26112	10	Non-congenital cataract	CATARACT	NON-CONGENITAL CATARACT
H26113	10	Non-congenital cataract	CATARACT	NON-CONGENITAL CATARACT
H26119	10	Non-congenital cataract	CATARACT	NON-CONGENITAL CATARACT
H2620	10	Non-congenital cataract	CATARACT	NON-CONGENITAL CATARACT
H26231	10	Non-congenital cataract	CATARACT	NON-CONGENITAL CATARACT
H26232	10	Non-congenital cataract	CATARACT	NON-CONGENITAL CATARACT
H26233	10	Non-congenital cataract	CATARACT	NON-CONGENITAL CATARACT
H26239	10	Non-congenital cataract	CATARACT	NON-CONGENITAL CATARACT
H26221	10	Non-congenital cataract	CATARACT	NON-CONGENITAL CATARACT
H26222	10	Non-congenital cataract	CATARACT	NON-CONGENITAL CATARACT
H26223	10	Non-congenital cataract	CATARACT	NON-CONGENITAL CATARACT
H26229	10	Non-congenital cataract	CATARACT	NON-CONGENITAL CATARACT
H26211	10	Non-congenital cataract	CATARACT	NON-CONGENITAL CATARACT
H26212	10	Non-congenital cataract	CATARACT	NON-CONGENITAL CATARACT
H26213	10	Non-congenital cataract	CATARACT	NON-CONGENITAL CATARACT
H26219	10	Non-congenital cataract	CATARACT	NON-CONGENITAL CATARACT
H28	10	Non-congenital cataract	CATARACT	NON-CONGENITAL CATARACT
H2630	10	Non-congenital cataract	CATARACT	NON-CONGENITAL CATARACT
H2631	10	Non-congenital cataract	CATARACT	NON-CONGENITAL CATARACT
H2632	10	Non-congenital cataract	CATARACT	NON-CONGENITAL CATARACT
H2633	10	Non-congenital cataract	CATARACT	NON-CONGENITAL CATARACT
H268	10	Non-congenital cataract	CATARACT	NON-CONGENITAL CATARACT
H269	10	Non-congenital cataract	CATARACT	NON-CONGENITAL CATARACT
H261	10	Non-congenital cataract	CATARACT	NON-CONGENITAL CATARACT
H2610	10	Non-congenital cataract	CATARACT	NON-CONGENITAL CATARACT
H2611	10	Non-congenital cataract	CATARACT	NON-CONGENITAL CATARACT
H2612	10	Non-congenital cataract	CATARACT	NON-CONGENITAL CATARACT
H26121	10	Non-congenital cataract	CATARACT	NON-CONGENITAL CATARACT
H26122	10	Non-congenital cataract	CATARACT	NON-CONGENITAL CATARACT
H26123	10	Non-congenital cataract	CATARACT	NON-CONGENITAL CATARACT
H26129	10	Non-congenital cataract	CATARACT	NON-CONGENITAL CATARACT
H2613	10	Non-congenital cataract	CATARACT	NON-CONGENITAL CATARACT
H26131	10	Non-congenital cataract	CATARACT	NON-CONGENITAL CATARACT
H26132	10	Non-congenital cataract	CATARACT	NON-CONGENITAL CATARACT
H26133	10	Non-congenital cataract	CATARACT	NON-CONGENITAL CATARACT
H26139	10	Non-congenital cataract	CATARACT	NON-CONGENITAL CATARACT
H262	10	Non-congenital cataract	CATARACT	NON-CONGENITAL CATARACT
H2621	10	Non-congenital cataract	CATARACT	NON-CONGENITAL CATARACT
H2622	10	Non-congenital cataract	CATARACT	NON-CONGENITAL CATARACT
H2623	10	Non-congenital cataract	CATARACT	NON-CONGENITAL CATARACT
H263	10	Non-congenital cataract	CATARACT	NON-CONGENITAL CATARACT
H26001	10	Congenital Cataract	CATARACT	CONGENITAL CATARACT
H26002	10	Congenital Cataract	CATARACT	CONGENITAL CATARACT
H26003	10	Congenital Cataract	CATARACT	CONGENITAL CATARACT
H26009	10	Congenital Cataract	CATARACT	CONGENITAL CATARACT
H26041	10	Congenital Cataract	CATARACT	CONGENITAL CATARACT
H26042	10	Congenital Cataract	CATARACT	CONGENITAL CATARACT
H26043	10	Congenital Cataract	CATARACT	CONGENITAL CATARACT
H26049	10	Congenital Cataract	CATARACT	CONGENITAL CATARACT
H26051	10	Congenital Cataract	CATARACT	CONGENITAL CATARACT
H26052	10	Congenital Cataract	CATARACT	CONGENITAL CATARACT
H26053	10	Congenital Cataract	CATARACT	CONGENITAL CATARACT
H26059	10	Congenital Cataract	CATARACT	CONGENITAL CATARACT
H26011	10	Congenital Cataract	CATARACT	CONGENITAL CATARACT
H26012	10	Congenital Cataract	CATARACT	CONGENITAL CATARACT
H26013	10	Congenital Cataract	CATARACT	CONGENITAL CATARACT
H26019	10	Congenital Cataract	CATARACT	CONGENITAL CATARACT
H26031	10	Congenital Cataract	CATARACT	CONGENITAL CATARACT
H26032	10	Congenital Cataract	CATARACT	CONGENITAL CATARACT
H26033	10	Congenital Cataract	CATARACT	CONGENITAL CATARACT
H26039	10	Congenital Cataract	CATARACT	CONGENITAL CATARACT
Q120	10	Congenital Cataract	CATARACT	CONGENITAL CATARACT
Q123	10	Congenital Cataract	CATARACT	CONGENITAL CATARACT
Q122	10	Congenital Cataract	CATARACT	CONGENITAL CATARACT
Q124	10	Congenital Cataract	CATARACT	CONGENITAL CATARACT
Q128	10	Congenital Cataract	CATARACT	CONGENITAL CATARACT
H260	10	Congenital Cataract	CATARACT	CONGENITAL CATARACT
H2600	10	Congenital Cataract	CATARACT	CONGENITAL CATARACT
H2601	10	Congenital Cataract	CATARACT	CONGENITAL CATARACT
H2603	10	Congenital Cataract	CATARACT	CONGENITAL CATARACT
H2604	10	Congenital Cataract	CATARACT	CONGENITAL CATARACT
H2605	10	Congenital Cataract	CATARACT	CONGENITAL CATARACT
H2606	10	Congenital Cataract	CATARACT	CONGENITAL CATARACT
H26061	10	Congenital Cataract	CATARACT	CONGENITAL CATARACT
H26062	10	Congenital Cataract	CATARACT	CONGENITAL CATARACT
H26063	10	Congenital Cataract	CATARACT	CONGENITAL CATARACT
H26069	10	Congenital Cataract	CATARACT	CONGENITAL CATARACT
H2609	10	Congenital Cataract	CATARACT	CONGENITAL CATARACT
H2640	10	Posterior capsular opacity	CATARACT	POSTERIOR CAPSULAR OPACITY
H26411	10	Posterior capsular opacity	CATARACT	POSTERIOR CAPSULAR OPACITY
H26412	10	Posterior capsular opacity	CATARACT	POSTERIOR CAPSULAR OPACITY
H26413	10	Posterior capsular opacity	CATARACT	POSTERIOR CAPSULAR OPACITY
H26419	10	Posterior capsular opacity	CATARACT	POSTERIOR CAPSULAR OPACITY
H26491	10	Posterior capsular opacity	CATARACT	POSTERIOR CAPSULAR OPACITY
H26492	10	Posterior capsular opacity	CATARACT	POSTERIOR CAPSULAR OPACITY
H26493	10	Posterior capsular opacity	CATARACT	POSTERIOR CAPSULAR OPACITY
H26499	10	Posterior capsular opacity	CATARACT	POSTERIOR CAPSULAR OPACITY
H264	10	Posterior capsular opacity	CATARACT	POSTERIOR CAPSULAR OPACITY
H2641	10	Posterior capsular opacity	CATARACT	POSTERIOR CAPSULAR OPACITY
H2649	10	Posterior capsular opacity	CATARACT	POSTERIOR CAPSULAR OPACITY
Z961	10	Pseudophakia	CATARACT	PSEUDOPHAKIA
H2700	10	Aphakia and other disorders of lens	CATARACT	APHAKIA AND OTHER DISORDERS OF LENS
H2701	10	Aphakia and other disorders of lens	CATARACT	APHAKIA AND OTHER DISORDERS OF LENS
H2702	10	Aphakia and other disorders of lens	CATARACT	APHAKIA AND OTHER DISORDERS OF LENS
H2703	10	Aphakia and other disorders of lens	CATARACT	APHAKIA AND OTHER DISORDERS OF LENS
H2710	10	Aphakia and other disorders of lens	CATARACT	APHAKIA AND OTHER DISORDERS OF LENS
H27111	10	Aphakia and other disorders of lens	CATARACT	APHAKIA AND OTHER DISORDERS OF LENS
H27112	10	Aphakia and other disorders of lens	CATARACT	APHAKIA AND OTHER DISORDERS OF LENS
H27113	10	Aphakia and other disorders of lens	CATARACT	APHAKIA AND OTHER DISORDERS OF LENS
H27119	10	Aphakia and other disorders of lens	CATARACT	APHAKIA AND OTHER DISORDERS OF LENS
H27121	10	Aphakia and other disorders of lens	CATARACT	APHAKIA AND OTHER DISORDERS OF LENS
H27122	10	Aphakia and other disorders of lens	CATARACT	APHAKIA AND OTHER DISORDERS OF LENS
H27123	10	Aphakia and other disorders of lens	CATARACT	APHAKIA AND OTHER DISORDERS OF LENS
H27129	10	Aphakia and other disorders of lens	CATARACT	APHAKIA AND OTHER DISORDERS OF LENS
H27131	10	Aphakia and other disorders of lens	CATARACT	APHAKIA AND OTHER DISORDERS OF LENS
H27132	10	Aphakia and other disorders of lens	CATARACT	APHAKIA AND OTHER DISORDERS OF LENS
H27133	10	Aphakia and other disorders of lens	CATARACT	APHAKIA AND OTHER DISORDERS OF LENS
H27139	10	Aphakia and other disorders of lens	CATARACT	APHAKIA AND OTHER DISORDERS OF LENS
H278	10	Aphakia and other disorders of lens	CATARACT	APHAKIA AND OTHER DISORDERS OF LENS
H279	10	Aphakia and other disorders of lens	CATARACT	APHAKIA AND OTHER DISORDERS OF LENS
H27	10	Aphakia and other disorders of lens	CATARACT	APHAKIA AND OTHER DISORDERS OF LENS
H270	10	Aphakia and other disorders of lens	CATARACT	APHAKIA AND OTHER DISORDERS OF LENS
H271	10	Aphakia and other disorders of lens	CATARACT	APHAKIA AND OTHER DISORDERS OF LENS
H2711	10	Aphakia and other disorders of lens	CATARACT	APHAKIA AND OTHER DISORDERS OF LENS
H2712	10	Aphakia and other disorders of lens	CATARACT	APHAKIA AND OTHER DISORDERS OF LENS
H2713	10	Aphakia and other disorders of lens	CATARACT	APHAKIA AND OTHER DISORDERS OF LENS
H26	10	Senile cataract	CATARACT	SENILE CATARACT
36231	9	Central retinal arterial occlusion	RAO	CRAO
H3410	10	Central retinal arterial occlusion	RAO	CRAO
H3411	10	Central retinal arterial occlusion	RAO	CRAO
H3412	10	Central retinal arterial occlusion	RAO	CRAO
H3413	10	Central retinal arterial occlusion	RAO	CRAO
H341	10	Central retinal arterial occlusion	RAO	CRAO
36201	9	Early/Mild Diabetic Retinopathy	DIABETIC EYE DISEASE	EARLY/MILD DIABETIC RETINOPATHY
36203	9	Early/Mild Diabetic Retinopathy	DIABETIC EYE DISEASE	EARLY/MILD DIABETIC RETINOPATHY
36204	9	Early/Mild Diabetic Retinopathy	DIABETIC EYE DISEASE	EARLY/MILD DIABETIC RETINOPATHY
36205	9	Moderate /Severe Non-proliferative Diabetic Retinopathy	DIABETIC EYE DISEASE	MODERATE /SEVERE NON-PROLIFERATIVE DIABETIC RETINOPATHY
36206	9	Moderate /Severe Non-proliferative Diabetic Retinopathy	DIABETIC EYE DISEASE	MODERATE /SEVERE NON-PROLIFERATIVE DIABETIC RETINOPATHY
36202	9	Proliferative Diabetic Retinopathy	DIABETIC EYE DISEASE	PDR
36207	9	Diabetic Macular Edema (DME, CSDME)	DIABETIC EYE DISEASE	DME
25052	9	Other/unspecified diabetes related eye conditions	DIABETIC EYE DISEASE	OTHER DIABETIC EYE
24950	9	Other/unspecified diabetes related eye conditions	DIABETIC EYE DISEASE	OTHER DIABETIC EYE
24951	9	Other/unspecified diabetes related eye conditions	DIABETIC EYE DISEASE	OTHER DIABETIC EYE
25050	9	Other/unspecified diabetes related eye conditions	DIABETIC EYE DISEASE	OTHER DIABETIC EYE
25051	9	Other/unspecified diabetes related eye conditions	DIABETIC EYE DISEASE	OTHER DIABETIC EYE
25053	9	Other/unspecified diabetes related eye conditions	DIABETIC EYE DISEASE	OTHER DIABETIC EYE
36641	9	Other/unspecified diabetes related eye conditions	DIABETIC EYE DISEASE	OTHER DIABETIC EYE
E08329	10	Early/Mild Diabetic Retinopathy	DIABETIC EYE DISEASE	EARLY/MILD DIABETIC RETINOPATHY
E11319	10	Early/Mild Diabetic Retinopathy	DIABETIC EYE DISEASE	EARLY/MILD DIABETIC RETINOPATHY
E113291	10	Early/Mild Diabetic Retinopathy	DIABETIC EYE DISEASE	EARLY/MILD DIABETIC RETINOPATHY
E113292	10	Early/Mild Diabetic Retinopathy	DIABETIC EYE DISEASE	EARLY/MILD DIABETIC RETINOPATHY
E113293	10	Early/Mild Diabetic Retinopathy	DIABETIC EYE DISEASE	EARLY/MILD DIABETIC RETINOPATHY
E113299	10	Early/Mild Diabetic Retinopathy	DIABETIC EYE DISEASE	EARLY/MILD DIABETIC RETINOPATHY
E113291	10	Early/Mild Diabetic Retinopathy	DIABETIC EYE DISEASE	EARLY/MILD DIABETIC RETINOPATHY
E10329	10	Early/Mild Diabetic Retinopathy	DIABETIC EYE DISEASE	EARLY/MILD DIABETIC RETINOPATHY
E11329	10	Early/Mild Diabetic Retinopathy	DIABETIC EYE DISEASE	EARLY/MILD DIABETIC RETINOPATHY
E13329	10	Early/Mild Diabetic Retinopathy	DIABETIC EYE DISEASE	EARLY/MILD DIABETIC RETINOPATHY
E08339	10	Moderate /Severe Non-proliferative Diabetic Retinopathy	DIABETIC EYE DISEASE	MODERATE /SEVERE NON-PROLIFERATIVE DIABETIC RETINOPATHY
E08349	10	Moderate /Severe Non-proliferative Diabetic Retinopathy	DIABETIC EYE DISEASE	MODERATE /SEVERE NON-PROLIFERATIVE DIABETIC RETINOPATHY
E09339	10	Moderate /Severe Non-proliferative Diabetic Retinopathy	DIABETIC EYE DISEASE	MODERATE /SEVERE NON-PROLIFERATIVE DIABETIC RETINOPATHY
E113391	10	Moderate /Severe Non-proliferative Diabetic Retinopathy	DIABETIC EYE DISEASE	MODERATE /SEVERE NON-PROLIFERATIVE DIABETIC RETINOPATHY
E113392	10	Moderate /Severe Non-proliferative Diabetic Retinopathy	DIABETIC EYE DISEASE	MODERATE /SEVERE NON-PROLIFERATIVE DIABETIC RETINOPATHY
E113393	10	Moderate /Severe Non-proliferative Diabetic Retinopathy	DIABETIC EYE DISEASE	MODERATE /SEVERE NON-PROLIFERATIVE DIABETIC RETINOPATHY
E113399	10	Moderate /Severe Non-proliferative Diabetic Retinopathy	DIABETIC EYE DISEASE	MODERATE /SEVERE NON-PROLIFERATIVE DIABETIC RETINOPATHY
E09349	10	Moderate /Severe Non-proliferative Diabetic Retinopathy	DIABETIC EYE DISEASE	MODERATE /SEVERE NON-PROLIFERATIVE DIABETIC RETINOPATHY
E113491	10	Moderate /Severe Non-proliferative Diabetic Retinopathy	DIABETIC EYE DISEASE	MODERATE /SEVERE NON-PROLIFERATIVE DIABETIC RETINOPATHY
E113492	10	Moderate /Severe Non-proliferative Diabetic Retinopathy	DIABETIC EYE DISEASE	MODERATE /SEVERE NON-PROLIFERATIVE DIABETIC RETINOPATHY
E113493	10	Moderate /Severe Non-proliferative Diabetic Retinopathy	DIABETIC EYE DISEASE	MODERATE /SEVERE NON-PROLIFERATIVE DIABETIC RETINOPATHY
E113499	10	Moderate /Severe Non-proliferative Diabetic Retinopathy	DIABETIC EYE DISEASE	MODERATE /SEVERE NON-PROLIFERATIVE DIABETIC RETINOPATHY
E10339	10	Moderate /Severe Non-proliferative Diabetic Retinopathy	DIABETIC EYE DISEASE	MODERATE /SEVERE NON-PROLIFERATIVE DIABETIC RETINOPATHY
E10349	10	Moderate /Severe Non-proliferative Diabetic Retinopathy	DIABETIC EYE DISEASE	MODERATE /SEVERE NON-PROLIFERATIVE DIABETIC RETINOPATHY
E11339	10	Moderate /Severe Non-proliferative Diabetic Retinopathy	DIABETIC EYE DISEASE	MODERATE /SEVERE NON-PROLIFERATIVE DIABETIC RETINOPATHY
E11349	10	Moderate /Severe Non-proliferative Diabetic Retinopathy	DIABETIC EYE DISEASE	MODERATE /SEVERE NON-PROLIFERATIVE DIABETIC RETINOPATHY
E13339	10	Moderate /Severe Non-proliferative Diabetic Retinopathy	DIABETIC EYE DISEASE	MODERATE /SEVERE NON-PROLIFERATIVE DIABETIC RETINOPATHY
E13349	10	Moderate /Severe Non-proliferative Diabetic Retinopathy	DIABETIC EYE DISEASE	MODERATE /SEVERE NON-PROLIFERATIVE DIABETIC RETINOPATHY
E08359	10	Proliferative Diabetic Retinopathy	DIABETIC EYE DISEASE	PDR
E09359	10	Proliferative Diabetic Retinopathy	DIABETIC EYE DISEASE	PDR
E113591	10	Proliferative Diabetic Retinopathy	DIABETIC EYE DISEASE	PDR
E113592	10	Proliferative Diabetic Retinopathy	DIABETIC EYE DISEASE	PDR
E113593	10	Proliferative Diabetic Retinopathy	DIABETIC EYE DISEASE	PDR
E113599	10	Proliferative Diabetic Retinopathy	DIABETIC EYE DISEASE	PDR
E10359	10	Proliferative Diabetic Retinopathy	DIABETIC EYE DISEASE	PDR
E11359	10	Proliferative Diabetic Retinopathy	DIABETIC EYE DISEASE	PDR
E13359	10	Proliferative Diabetic Retinopathy	DIABETIC EYE DISEASE	PDR
E08311	10	Diabetic Macular Edema (DME, CSDME)	DIABETIC EYE DISEASE	DME
E08319	10	Diabetic Macular Edema (DME, CSDME)	DIABETIC EYE DISEASE	DME
E08321	10	Diabetic Macular Edema (DME, CSDME)	DIABETIC EYE DISEASE	DME
E08331	10	Diabetic Macular Edema (DME, CSDME)	DIABETIC EYE DISEASE	DME
E08341	10	Diabetic Macular Edema (DME, CSDME)	DIABETIC EYE DISEASE	DME
E08351	10	Diabetic Macular Edema (DME, CSDME)	DIABETIC EYE DISEASE	DME
E09311	10	Diabetic Macular Edema (DME, CSDME)	DIABETIC EYE DISEASE	DME
E09321	10	Diabetic Macular Edema (DME, CSDME)	DIABETIC EYE DISEASE	DME
E09329	10	Diabetic Macular Edema (DME, CSDME)	DIABETIC EYE DISEASE	DME
E09331	10	Diabetic Macular Edema (DME, CSDME)	DIABETIC EYE DISEASE	DME
E09341	10	Diabetic Macular Edema (DME, CSDME)	DIABETIC EYE DISEASE	DME
E09351	10	Diabetic Macular Edema (DME, CSDME)	DIABETIC EYE DISEASE	DME
E10311	10	Diabetic Macular Edema (DME, CSDME)	DIABETIC EYE DISEASE	DME
E10321	10	Diabetic Macular Edema (DME, CSDME)	DIABETIC EYE DISEASE	DME
E10331	10	Diabetic Macular Edema (DME, CSDME)	DIABETIC EYE DISEASE	DME
E10341	10	Diabetic Macular Edema (DME, CSDME)	DIABETIC EYE DISEASE	DME
E10351	10	Diabetic Macular Edema (DME, CSDME)	DIABETIC EYE DISEASE	DME
E11311	10	Diabetic Macular Edema (DME, CSDME)	DIABETIC EYE DISEASE	DME
E11321	10	Diabetic Macular Edema (DME, CSDME)	DIABETIC EYE DISEASE	DME
E11331	10	Diabetic Macular Edema (DME, CSDME)	DIABETIC EYE DISEASE	DME
E11341	10	Diabetic Macular Edema (DME, CSDME)	DIABETIC EYE DISEASE	DME
E11351	10	Diabetic Macular Edema (DME, CSDME)	DIABETIC EYE DISEASE	DME
E13311	10	Diabetic Macular Edema (DME, CSDME)	DIABETIC EYE DISEASE	DME
E13321	10	Diabetic Macular Edema (DME, CSDME)	DIABETIC EYE DISEASE	DME
E13331	10	Diabetic Macular Edema (DME, CSDME)	DIABETIC EYE DISEASE	DME
E13341	10	Diabetic Macular Edema (DME, CSDME)	DIABETIC EYE DISEASE	DME
E13351	10	Diabetic Macular Edema (DME, CSDME)	DIABETIC EYE DISEASE	DME
E0836	10	Other/unspecified diabetes related eye conditions	DIABETIC EYE DISEASE	OTHER DIABETIC EYE
E09319	10	Other/unspecified diabetes related eye conditions	DIABETIC EYE DISEASE	OTHER DIABETIC EYE
E0936	10	Other/unspecified diabetes related eye conditions	DIABETIC EYE DISEASE	OTHER DIABETIC EYE
E10319	10	Other/unspecified diabetes related eye conditions	DIABETIC EYE DISEASE	OTHER DIABETIC EYE
E1036	10	Other/unspecified diabetes related eye conditions	DIABETIC EYE DISEASE	OTHER DIABETIC EYE
E1039	10	Other/unspecified diabetes related eye conditions	DIABETIC EYE DISEASE	OTHER DIABETIC EYE
E08319	10	Other/unspecified diabetes related eye conditions	DIABETIC EYE DISEASE	OTHER DIABETIC EYE
E11319	10	Other/unspecified diabetes related eye conditions	DIABETIC EYE DISEASE	OTHER DIABETIC EYE
E0836	10	Other/unspecified diabetes related eye conditions	DIABETIC EYE DISEASE	OTHER DIABETIC EYE
E0837X1	10	Other/unspecified diabetes related eye conditions	DIABETIC EYE DISEASE	OTHER DIABETIC EYE
E0837X2	10	Other/unspecified diabetes related eye conditions	DIABETIC EYE DISEASE	OTHER DIABETIC EYE
E0837X3	10	Other/unspecified diabetes related eye conditions	DIABETIC EYE DISEASE	OTHER DIABETIC EYE
E0837X9	10	Other/unspecified diabetes related eye conditions	DIABETIC EYE DISEASE	OTHER DIABETIC EYE
E0839	10	Other/unspecified diabetes related eye conditions	DIABETIC EYE DISEASE	OTHER DIABETIC EYE
E0939	10	Other/unspecified diabetes related eye conditions	DIABETIC EYE DISEASE	OTHER DIABETIC EYE
E1136	10	Other/unspecified diabetes related eye conditions	DIABETIC EYE DISEASE	OTHER DIABETIC EYE
E1139	10	Other/unspecified diabetes related eye conditions	DIABETIC EYE DISEASE	OTHER DIABETIC EYE
E1339	10	Other/unspecified diabetes related eye conditions	DIABETIC EYE DISEASE	OTHER DIABETIC EYE
E13319	10	Other/unspecified diabetes related eye conditions	DIABETIC EYE DISEASE	OTHER DIABETIC EYE
E09319	10	Other/unspecified diabetes related eye conditions	DIABETIC EYE DISEASE	OTHER DIABETIC EYE
E1039	10	Other/unspecified diabetes related eye conditions	DIABETIC EYE DISEASE	OTHER DIABETIC EYE
E1336	10	Other/unspecified diabetes related eye conditions	DIABETIC EYE DISEASE	OTHER DIABETIC EYE
36510	9	Open-angle glaucoma	GLAUCOMA	OTHER GLAUCOMA
36513	9	Open-angle glaucoma	GLAUCOMA	OTHER GLAUCOMA
36515	9	Open-angle glaucoma	GLAUCOMA	OTHER GLAUCOMA
36552	9	Open-angle glaucoma	GLAUCOMA	OTHER GLAUCOMA
36511	9	Primary open-angle glaucoma	GLAUCOMA	OTHER GLAUCOMA
36512	9	Low-tension glaucoma	GLAUCOMA	OTHER GLAUCOMA
36500	9	Glaucoma suspect	GLAUCOMA	OTHER GLAUCOMA
36501	9	Glaucoma suspect	GLAUCOMA	OTHER GLAUCOMA
36503	9	Glaucoma suspect	GLAUCOMA	OTHER GLAUCOMA
36504	9	Glaucoma suspect	GLAUCOMA	OTHER GLAUCOMA
36505	9	Glaucoma suspect	GLAUCOMA	OTHER GLAUCOMA
36506	9	Glaucoma suspect	GLAUCOMA	OTHER GLAUCOMA
36520	9	Primary angle-closure glaucoma	GLAUCOMA	OTHER GLAUCOMA
36521	9	Primary angle-closure glaucoma	GLAUCOMA	OTHER GLAUCOMA
36522	9	Primary angle-closure glaucoma	GLAUCOMA	OTHER GLAUCOMA
36523	9	Primary angle-closure glaucoma	GLAUCOMA	OTHER GLAUCOMA
36524	9	Primary angle-closure glaucoma	GLAUCOMA	OTHER GLAUCOMA
36502	9	Narrow-angle glaucoma	GLAUCOMA	OTHER GLAUCOMA
36514	9	Congenital glaucoma	GLAUCOMA	OTHER GLAUCOMA
74120	9	Congenital glaucoma	GLAUCOMA	OTHER GLAUCOMA
74121	9	Congenital glaucoma	GLAUCOMA	OTHER GLAUCOMA
74122	9	Congenital glaucoma	GLAUCOMA	OTHER GLAUCOMA
36541	9	Neovascular glaucoma	GLAUCOMA	OTHER GLAUCOMA
36542	9	Neovascular glaucoma	GLAUCOMA	OTHER GLAUCOMA
36543	9	Neovascular glaucoma	GLAUCOMA	OTHER GLAUCOMA
36551	9	Neovascular glaucoma	GLAUCOMA	OTHER GLAUCOMA
36563	9	Neovascular glaucoma	GLAUCOMA	OTHER GLAUCOMA
36589	9	Neovascular glaucoma	GLAUCOMA	OTHER GLAUCOMA
36531	9	Other/unspecified glaucoma	GLAUCOMA	OTHER GLAUCOMA
36532	9	Other/unspecified glaucoma	GLAUCOMA	OTHER GLAUCOMA
36559	9	Other/unspecified glaucoma	GLAUCOMA	OTHER GLAUCOMA
36560	9	Other/unspecified glaucoma	GLAUCOMA	OTHER GLAUCOMA
36561	9	Other/unspecified glaucoma	GLAUCOMA	OTHER GLAUCOMA
36562	9	Other/unspecified glaucoma	GLAUCOMA	OTHER GLAUCOMA
36564	9	Other/unspecified glaucoma	GLAUCOMA	OTHER GLAUCOMA
36581	9	Other/unspecified glaucoma	GLAUCOMA	OTHER GLAUCOMA
36582	9	Other/unspecified glaucoma	GLAUCOMA	OTHER GLAUCOMA
36583	9	Other/unspecified glaucoma	GLAUCOMA	OTHER GLAUCOMA
3659	9	Other/unspecified glaucoma	GLAUCOMA	OTHER GLAUCOMA
H4010X3	10	Otherwise included glaucoma specified severe - modifier for 5.*	GLAUCOMA	SEVERE GLAUCOMA
H401113	10	Otherwise included glaucoma specified severe - modifier for 5.*	GLAUCOMA	SEVERE GLAUCOMA
H401123	10	Otherwise included glaucoma specified severe - modifier for 5.*	GLAUCOMA	SEVERE GLAUCOMA
H401133	10	Otherwise included glaucoma specified severe - modifier for 5.*	GLAUCOMA	SEVERE GLAUCOMA
H401193	10	Otherwise included glaucoma specified severe - modifier for 5.*	GLAUCOMA	SEVERE GLAUCOMA
H4011X3	10	Otherwise included glaucoma specified severe - modifier for 5.*	GLAUCOMA	SEVERE GLAUCOMA
H401213	10	Otherwise included glaucoma specified severe - modifier for 5.*	GLAUCOMA	SEVERE GLAUCOMA
H401223	10	Otherwise included glaucoma specified severe - modifier for 5.*	GLAUCOMA	SEVERE GLAUCOMA
H401233	10	Otherwise included glaucoma specified severe - modifier for 5.*	GLAUCOMA	SEVERE GLAUCOMA
H401293	10	Otherwise included glaucoma specified severe - modifier for 5.*	GLAUCOMA	SEVERE GLAUCOMA
H401313	10	Otherwise included glaucoma specified severe - modifier for 5.*	GLAUCOMA	SEVERE GLAUCOMA
H401323	10	Otherwise included glaucoma specified severe - modifier for 5.*	GLAUCOMA	SEVERE GLAUCOMA
H401333	10	Otherwise included glaucoma specified severe - modifier for 5.*	GLAUCOMA	SEVERE GLAUCOMA
H401393	10	Otherwise included glaucoma specified severe - modifier for 5.*	GLAUCOMA	SEVERE GLAUCOMA
H401413	10	Otherwise included glaucoma specified severe - modifier for 5.*	GLAUCOMA	SEVERE GLAUCOMA
H401423	10	Otherwise included glaucoma specified severe - modifier for 5.*	GLAUCOMA	SEVERE GLAUCOMA
H401433	10	Otherwise included glaucoma specified severe - modifier for 5.*	GLAUCOMA	SEVERE GLAUCOMA
H401493	10	Otherwise included glaucoma specified severe - modifier for 5.*	GLAUCOMA	SEVERE GLAUCOMA
H4020X3	10	Otherwise included glaucoma specified severe - modifier for 5.*	GLAUCOMA	SEVERE GLAUCOMA
H402213	10	Otherwise included glaucoma specified severe - modifier for 5.*	GLAUCOMA	SEVERE GLAUCOMA
H402223	10	Otherwise included glaucoma specified severe - modifier for 5.*	GLAUCOMA	SEVERE GLAUCOMA
H402233	10	Otherwise included glaucoma specified severe - modifier for 5.*	GLAUCOMA	SEVERE GLAUCOMA
H402293	10	Otherwise included glaucoma specified severe - modifier for 5.*	GLAUCOMA	SEVERE GLAUCOMA
H4030X3	10	Otherwise included glaucoma specified severe - modifier for 5.*	GLAUCOMA	SEVERE GLAUCOMA
H4031X3	10	Otherwise included glaucoma specified severe - modifier for 5.*	GLAUCOMA	SEVERE GLAUCOMA
H4032X3	10	Otherwise included glaucoma specified severe - modifier for 5.*	GLAUCOMA	SEVERE GLAUCOMA
H4033X3	10	Otherwise included glaucoma specified severe - modifier for 5.*	GLAUCOMA	SEVERE GLAUCOMA
H4040X3	10	Otherwise included glaucoma specified severe - modifier for 5.*	GLAUCOMA	SEVERE GLAUCOMA
H4041X3	10	Otherwise included glaucoma specified severe - modifier for 5.*	GLAUCOMA	SEVERE GLAUCOMA
H4042X3	10	Otherwise included glaucoma specified severe - modifier for 5.*	GLAUCOMA	SEVERE GLAUCOMA
H4043X3	10	Otherwise included glaucoma specified severe - modifier for 5.*	GLAUCOMA	SEVERE GLAUCOMA
H4050X3	10	Otherwise included glaucoma specified severe - modifier for 5.*	GLAUCOMA	SEVERE GLAUCOMA
H4051X3	10	Otherwise included glaucoma specified severe - modifier for 5.*	GLAUCOMA	SEVERE GLAUCOMA
H4052X3	10	Otherwise included glaucoma specified severe - modifier for 5.*	GLAUCOMA	SEVERE GLAUCOMA
H4053X3	10	Otherwise included glaucoma specified severe - modifier for 5.*	GLAUCOMA	SEVERE GLAUCOMA
H4060X3	10	Otherwise included glaucoma specified severe - modifier for 5.*	GLAUCOMA	SEVERE GLAUCOMA
H4061X3	10	Otherwise included glaucoma specified severe - modifier for 5.*	GLAUCOMA	SEVERE GLAUCOMA
H4062X3	10	Otherwise included glaucoma specified severe - modifier for 5.*	GLAUCOMA	SEVERE GLAUCOMA
H4063X3	10	Otherwise included glaucoma specified severe - modifier for 5.*	GLAUCOMA	SEVERE GLAUCOMA
H4010X0	10	Open-angle glaucoma	GLAUCOMA	OTHER GLAUCOMA
H4010X1	10	Open-angle glaucoma	GLAUCOMA	OTHER GLAUCOMA
H4010X2	10	Open-angle glaucoma	GLAUCOMA	OTHER GLAUCOMA
H4010X4	10	Open-angle glaucoma	GLAUCOMA	OTHER GLAUCOMA
H401310	10	Open-angle glaucoma	GLAUCOMA	OTHER GLAUCOMA
H401311	10	Open-angle glaucoma	GLAUCOMA	OTHER GLAUCOMA
H401312	10	Open-angle glaucoma	GLAUCOMA	OTHER GLAUCOMA
H401314	10	Open-angle glaucoma	GLAUCOMA	OTHER GLAUCOMA
H401320	10	Open-angle glaucoma	GLAUCOMA	OTHER GLAUCOMA
H401321	10	Open-angle glaucoma	GLAUCOMA	OTHER GLAUCOMA
H401322	10	Open-angle glaucoma	GLAUCOMA	OTHER GLAUCOMA
H401324	10	Open-angle glaucoma	GLAUCOMA	OTHER GLAUCOMA
H401330	10	Open-angle glaucoma	GLAUCOMA	OTHER GLAUCOMA
H401331	10	Open-angle glaucoma	GLAUCOMA	OTHER GLAUCOMA
H401332	10	Open-angle glaucoma	GLAUCOMA	OTHER GLAUCOMA
H401334	10	Open-angle glaucoma	GLAUCOMA	OTHER GLAUCOMA
H401390	10	Open-angle glaucoma	GLAUCOMA	OTHER GLAUCOMA
H401391	10	Open-angle glaucoma	GLAUCOMA	OTHER GLAUCOMA
H401392	10	Open-angle glaucoma	GLAUCOMA	OTHER GLAUCOMA
H401394	10	Open-angle glaucoma	GLAUCOMA	OTHER GLAUCOMA
H40151	10	Open-angle glaucoma	GLAUCOMA	OTHER GLAUCOMA
H40152	10	Open-angle glaucoma	GLAUCOMA	OTHER GLAUCOMA
H40153	10	Open-angle glaucoma	GLAUCOMA	OTHER GLAUCOMA
H40159	10	Open-angle glaucoma	GLAUCOMA	OTHER GLAUCOMA
H401410	10	Open-angle glaucoma	GLAUCOMA	OTHER GLAUCOMA
H401411	10	Open-angle glaucoma	GLAUCOMA	OTHER GLAUCOMA
H401412	10	Open-angle glaucoma	GLAUCOMA	OTHER GLAUCOMA
H401414	10	Open-angle glaucoma	GLAUCOMA	OTHER GLAUCOMA
H401420	10	Open-angle glaucoma	GLAUCOMA	OTHER GLAUCOMA
H401421	10	Open-angle glaucoma	GLAUCOMA	OTHER GLAUCOMA
H401422	10	Open-angle glaucoma	GLAUCOMA	OTHER GLAUCOMA
H401424	10	Open-angle glaucoma	GLAUCOMA	OTHER GLAUCOMA
H401430	10	Open-angle glaucoma	GLAUCOMA	OTHER GLAUCOMA
H401431	10	Open-angle glaucoma	GLAUCOMA	OTHER GLAUCOMA
H401432	10	Open-angle glaucoma	GLAUCOMA	OTHER GLAUCOMA
H401434	10	Open-angle glaucoma	GLAUCOMA	OTHER GLAUCOMA
H401490	10	Open-angle glaucoma	GLAUCOMA	OTHER GLAUCOMA
H401491	10	Open-angle glaucoma	GLAUCOMA	OTHER GLAUCOMA
H401492	10	Open-angle glaucoma	GLAUCOMA	OTHER GLAUCOMA
H401494	10	Open-angle glaucoma	GLAUCOMA	OTHER GLAUCOMA
H401	10	Open-angle glaucoma	GLAUCOMA	OTHER GLAUCOMA
H4010	10	Open-angle glaucoma	GLAUCOMA	OTHER GLAUCOMA
H4013	10	Open-angle glaucoma	GLAUCOMA	OTHER GLAUCOMA
H40131	10	Open-angle glaucoma	GLAUCOMA	OTHER GLAUCOMA
H40132	10	Open-angle glaucoma	GLAUCOMA	OTHER GLAUCOMA
H40133	10	Open-angle glaucoma	GLAUCOMA	OTHER GLAUCOMA
H40139	10	Open-angle glaucoma	GLAUCOMA	OTHER GLAUCOMA
H4014	10	Open-angle glaucoma	GLAUCOMA	OTHER GLAUCOMA
H40141	10	Open-angle glaucoma	GLAUCOMA	OTHER GLAUCOMA
H40142	10	Open-angle glaucoma	GLAUCOMA	OTHER GLAUCOMA
H40143	10	Open-angle glaucoma	GLAUCOMA	OTHER GLAUCOMA
H40149	10	Open-angle glaucoma	GLAUCOMA	OTHER GLAUCOMA
H4015	10	Open-angle glaucoma	GLAUCOMA	OTHER GLAUCOMA
H401110	10	Primary open-angle glaucoma	GLAUCOMA	OTHER GLAUCOMA
H401111	10	Primary open-angle glaucoma	GLAUCOMA	OTHER GLAUCOMA
H401112	10	Primary open-angle glaucoma	GLAUCOMA	OTHER GLAUCOMA
H401114	10	Primary open-angle glaucoma	GLAUCOMA	OTHER GLAUCOMA
H401120	10	Primary open-angle glaucoma	GLAUCOMA	OTHER GLAUCOMA
H401121	10	Primary open-angle glaucoma	GLAUCOMA	OTHER GLAUCOMA
H401122	10	Primary open-angle glaucoma	GLAUCOMA	OTHER GLAUCOMA
H401124	10	Primary open-angle glaucoma	GLAUCOMA	OTHER GLAUCOMA
H401130	10	Primary open-angle glaucoma	GLAUCOMA	OTHER GLAUCOMA
H401131	10	Primary open-angle glaucoma	GLAUCOMA	OTHER GLAUCOMA
H401132	10	Primary open-angle glaucoma	GLAUCOMA	OTHER GLAUCOMA
H401134	10	Primary open-angle glaucoma	GLAUCOMA	OTHER GLAUCOMA
H401190	10	Primary open-angle glaucoma	GLAUCOMA	OTHER GLAUCOMA
H401191	10	Primary open-angle glaucoma	GLAUCOMA	OTHER GLAUCOMA
H401192	10	Primary open-angle glaucoma	GLAUCOMA	OTHER GLAUCOMA
H401194	10	Primary open-angle glaucoma	GLAUCOMA	OTHER GLAUCOMA
H4011X0	10	Primary open-angle glaucoma	GLAUCOMA	OTHER GLAUCOMA
H4011X1	10	Primary open-angle glaucoma	GLAUCOMA	OTHER GLAUCOMA
H4011X2	10	Primary open-angle glaucoma	GLAUCOMA	OTHER GLAUCOMA
H4011X4	10	Primary open-angle glaucoma	GLAUCOMA	OTHER GLAUCOMA
H4011	10	Primary open-angle glaucoma	GLAUCOMA	OTHER GLAUCOMA
H40111	10	Primary open-angle glaucoma	GLAUCOMA	OTHER GLAUCOMA
H401210	10	Low-tension glaucoma	GLAUCOMA	OTHER GLAUCOMA
H401211	10	Low-tension glaucoma	GLAUCOMA	OTHER GLAUCOMA
H401212	10	Low-tension glaucoma	GLAUCOMA	OTHER GLAUCOMA
H401214	10	Low-tension glaucoma	GLAUCOMA	OTHER GLAUCOMA
H401220	10	Low-tension glaucoma	GLAUCOMA	OTHER GLAUCOMA
H401221	10	Low-tension glaucoma	GLAUCOMA	OTHER GLAUCOMA
H401222	10	Low-tension glaucoma	GLAUCOMA	OTHER GLAUCOMA
H401224	10	Low-tension glaucoma	GLAUCOMA	OTHER GLAUCOMA
H401230	10	Low-tension glaucoma	GLAUCOMA	OTHER GLAUCOMA
H401231	10	Low-tension glaucoma	GLAUCOMA	OTHER GLAUCOMA
H401232	10	Low-tension glaucoma	GLAUCOMA	OTHER GLAUCOMA
H401234	10	Low-tension glaucoma	GLAUCOMA	OTHER GLAUCOMA
H401290	10	Low-tension glaucoma	GLAUCOMA	OTHER GLAUCOMA
H401291	10	Low-tension glaucoma	GLAUCOMA	OTHER GLAUCOMA
H401292	10	Low-tension glaucoma	GLAUCOMA	OTHER GLAUCOMA
H401294	10	Low-tension glaucoma	GLAUCOMA	OTHER GLAUCOMA
H4012	10	Low-tension glaucoma	GLAUCOMA	OTHER GLAUCOMA
H40121	10	Low-tension glaucoma	GLAUCOMA	OTHER GLAUCOMA
H40122	10	Low-tension glaucoma	GLAUCOMA	OTHER GLAUCOMA
H40123	10	Low-tension glaucoma	GLAUCOMA	OTHER GLAUCOMA
H40129	10	Low-tension glaucoma	GLAUCOMA	OTHER GLAUCOMA
H40001	10	Glaucoma suspect	GLAUCOMA	OTHER GLAUCOMA
H40002	10	Glaucoma suspect	GLAUCOMA	OTHER GLAUCOMA
H40003	10	Glaucoma suspect	GLAUCOMA	OTHER GLAUCOMA
H40009	10	Glaucoma suspect	GLAUCOMA	OTHER GLAUCOMA
H40011	10	Glaucoma suspect	GLAUCOMA	OTHER GLAUCOMA
H40012	10	Glaucoma suspect	GLAUCOMA	OTHER GLAUCOMA
H40013	10	Glaucoma suspect	GLAUCOMA	OTHER GLAUCOMA
H40019	10	Glaucoma suspect	GLAUCOMA	OTHER GLAUCOMA
H40041	10	Glaucoma suspect	GLAUCOMA	OTHER GLAUCOMA
H40042	10	Glaucoma suspect	GLAUCOMA	OTHER GLAUCOMA
H40043	10	Glaucoma suspect	GLAUCOMA	OTHER GLAUCOMA
H40049	10	Glaucoma suspect	GLAUCOMA	OTHER GLAUCOMA
H40051	10	Glaucoma suspect	GLAUCOMA	OTHER GLAUCOMA
H40052	10	Glaucoma suspect	GLAUCOMA	OTHER GLAUCOMA
H40053	10	Glaucoma suspect	GLAUCOMA	OTHER GLAUCOMA
H40059	10	Glaucoma suspect	GLAUCOMA	OTHER GLAUCOMA
H40021	10	Glaucoma suspect	GLAUCOMA	OTHER GLAUCOMA
H40022	10	Glaucoma suspect	GLAUCOMA	OTHER GLAUCOMA
H40023	10	Glaucoma suspect	GLAUCOMA	OTHER GLAUCOMA
H40029	10	Glaucoma suspect	GLAUCOMA	OTHER GLAUCOMA
H40061	10	Glaucoma suspect	GLAUCOMA	OTHER GLAUCOMA
H40062	10	Glaucoma suspect	GLAUCOMA	OTHER GLAUCOMA
H40063	10	Glaucoma suspect	GLAUCOMA	OTHER GLAUCOMA
H40069	10	Glaucoma suspect	GLAUCOMA	OTHER GLAUCOMA
H400	10	Glaucoma suspect	GLAUCOMA	OTHER GLAUCOMA
H4000	10	Glaucoma suspect	GLAUCOMA	OTHER GLAUCOMA
H4001	10	Glaucoma suspect	GLAUCOMA	OTHER GLAUCOMA
H4002	10	Glaucoma suspect	GLAUCOMA	OTHER GLAUCOMA
H4004	10	Glaucoma suspect	GLAUCOMA	OTHER GLAUCOMA
H4005	10	Glaucoma suspect	GLAUCOMA	OTHER GLAUCOMA
H4006	10	Glaucoma suspect	GLAUCOMA	OTHER GLAUCOMA
H4020X0	10	Primary angle-closure glaucoma	GLAUCOMA	OTHER GLAUCOMA
H4020X1	10	Primary angle-closure glaucoma	GLAUCOMA	OTHER GLAUCOMA
H4020X2	10	Primary angle-closure glaucoma	GLAUCOMA	OTHER GLAUCOMA
H4020X4	10	Primary angle-closure glaucoma	GLAUCOMA	OTHER GLAUCOMA
H40231	10	Primary angle-closure glaucoma	GLAUCOMA	OTHER GLAUCOMA
H40232	10	Primary angle-closure glaucoma	GLAUCOMA	OTHER GLAUCOMA
H40233	10	Primary angle-closure glaucoma	GLAUCOMA	OTHER GLAUCOMA
H40239	10	Primary angle-closure glaucoma	GLAUCOMA	OTHER GLAUCOMA
H40211	10	Primary angle-closure glaucoma	GLAUCOMA	OTHER GLAUCOMA
H40212	10	Primary angle-closure glaucoma	GLAUCOMA	OTHER GLAUCOMA
H40213	10	Primary angle-closure glaucoma	GLAUCOMA	OTHER GLAUCOMA
H40219	10	Primary angle-closure glaucoma	GLAUCOMA	OTHER GLAUCOMA
H402210	10	Primary angle-closure glaucoma	GLAUCOMA	OTHER GLAUCOMA
H402211	10	Primary angle-closure glaucoma	GLAUCOMA	OTHER GLAUCOMA
H402212	10	Primary angle-closure glaucoma	GLAUCOMA	OTHER GLAUCOMA
H402214	10	Primary angle-closure glaucoma	GLAUCOMA	OTHER GLAUCOMA
H402220	10	Primary angle-closure glaucoma	GLAUCOMA	OTHER GLAUCOMA
H402221	10	Primary angle-closure glaucoma	GLAUCOMA	OTHER GLAUCOMA
H402222	10	Primary angle-closure glaucoma	GLAUCOMA	OTHER GLAUCOMA
H402224	10	Primary angle-closure glaucoma	GLAUCOMA	OTHER GLAUCOMA
H402230	10	Primary angle-closure glaucoma	GLAUCOMA	OTHER GLAUCOMA
H402231	10	Primary angle-closure glaucoma	GLAUCOMA	OTHER GLAUCOMA
H402232	10	Primary angle-closure glaucoma	GLAUCOMA	OTHER GLAUCOMA
H402234	10	Primary angle-closure glaucoma	GLAUCOMA	OTHER GLAUCOMA
H402290	10	Primary angle-closure glaucoma	GLAUCOMA	OTHER GLAUCOMA
H402291	10	Primary angle-closure glaucoma	GLAUCOMA	OTHER GLAUCOMA
H402292	10	Primary angle-closure glaucoma	GLAUCOMA	OTHER GLAUCOMA
H402294	10	Primary angle-closure glaucoma	GLAUCOMA	OTHER GLAUCOMA
H40241	10	Primary angle-closure glaucoma	GLAUCOMA	OTHER GLAUCOMA
H40242	10	Primary angle-closure glaucoma	GLAUCOMA	OTHER GLAUCOMA
H40243	10	Primary angle-closure glaucoma	GLAUCOMA	OTHER GLAUCOMA
H40249	10	Primary angle-closure glaucoma	GLAUCOMA	OTHER GLAUCOMA
H402	10	Primary angle-closure glaucoma	GLAUCOMA	OTHER GLAUCOMA
H4020	10	Primary angle-closure glaucoma	GLAUCOMA	OTHER GLAUCOMA
H4021	10	Primary angle-closure glaucoma	GLAUCOMA	OTHER GLAUCOMA
H4022	10	Primary angle-closure glaucoma	GLAUCOMA	OTHER GLAUCOMA
H40221	10	Primary angle-closure glaucoma	GLAUCOMA	OTHER GLAUCOMA
H40222	10	Primary angle-closure glaucoma	GLAUCOMA	OTHER GLAUCOMA
H40223	10	Primary angle-closure glaucoma	GLAUCOMA	OTHER GLAUCOMA
H40229	10	Primary angle-closure glaucoma	GLAUCOMA	OTHER GLAUCOMA
H4023	10	Primary angle-closure glaucoma	GLAUCOMA	OTHER GLAUCOMA
H4024	10	Primary angle-closure glaucoma	GLAUCOMA	OTHER GLAUCOMA
H40031	10	Narrow-angle glaucoma	GLAUCOMA	OTHER GLAUCOMA
H40032	10	Narrow-angle glaucoma	GLAUCOMA	OTHER GLAUCOMA
H40033	10	Narrow-angle glaucoma	GLAUCOMA	OTHER GLAUCOMA
H40039	10	Narrow-angle glaucoma	GLAUCOMA	OTHER GLAUCOMA
H4003	10	Narrow-angle glaucoma	GLAUCOMA	OTHER GLAUCOMA
H403	10	Narrow-angle glaucoma	GLAUCOMA	OTHER GLAUCOMA
H4030	10	Narrow-angle glaucoma	GLAUCOMA	OTHER GLAUCOMA
H4030X0	10	Narrow-angle glaucoma	GLAUCOMA	OTHER GLAUCOMA
H4030X1	10	Narrow-angle glaucoma	GLAUCOMA	OTHER GLAUCOMA
H4030X2	10	Narrow-angle glaucoma	GLAUCOMA	OTHER GLAUCOMA
H4030X4	10	Narrow-angle glaucoma	GLAUCOMA	OTHER GLAUCOMA
H4031	10	Narrow-angle glaucoma	GLAUCOMA	OTHER GLAUCOMA
H4031X0	10	Narrow-angle glaucoma	GLAUCOMA	OTHER GLAUCOMA
H4031X1	10	Narrow-angle glaucoma	GLAUCOMA	OTHER GLAUCOMA
H4031X2	10	Narrow-angle glaucoma	GLAUCOMA	OTHER GLAUCOMA
H4031X4	10	Narrow-angle glaucoma	GLAUCOMA	OTHER GLAUCOMA
H4032	10	Narrow-angle glaucoma	GLAUCOMA	OTHER GLAUCOMA
H4032X0	10	Narrow-angle glaucoma	GLAUCOMA	OTHER GLAUCOMA
H4032X1	10	Narrow-angle glaucoma	GLAUCOMA	OTHER GLAUCOMA
H4032X2	10	Narrow-angle glaucoma	GLAUCOMA	OTHER GLAUCOMA
H4032X4	10	Narrow-angle glaucoma	GLAUCOMA	OTHER GLAUCOMA
H4033	10	Narrow-angle glaucoma	GLAUCOMA	OTHER GLAUCOMA
H4033X0	10	Narrow-angle glaucoma	GLAUCOMA	OTHER GLAUCOMA
H4033X1	10	Narrow-angle glaucoma	GLAUCOMA	OTHER GLAUCOMA
H4033X2	10	Narrow-angle glaucoma	GLAUCOMA	OTHER GLAUCOMA
H4033X4	10	Narrow-angle glaucoma	GLAUCOMA	OTHER GLAUCOMA
Q150	10	Congenital glaucoma	GLAUCOMA	OTHER GLAUCOMA
H4089	10	Neovascular glaucoma	GLAUCOMA	OTHER GLAUCOMA
H4040X0	10	Other/unspecified glaucoma	GLAUCOMA	OTHER GLAUCOMA
H4060X0	10	Other/unspecified glaucoma	GLAUCOMA	OTHER GLAUCOMA
H4060X1	10	Other/unspecified glaucoma	GLAUCOMA	OTHER GLAUCOMA
H4060X2	10	Other/unspecified glaucoma	GLAUCOMA	OTHER GLAUCOMA
H4060X4	10	Other/unspecified glaucoma	GLAUCOMA	OTHER GLAUCOMA
H4061X0	10	Other/unspecified glaucoma	GLAUCOMA	OTHER GLAUCOMA
H4061X1	10	Other/unspecified glaucoma	GLAUCOMA	OTHER GLAUCOMA
H4061X2	10	Other/unspecified glaucoma	GLAUCOMA	OTHER GLAUCOMA
H4061X4	10	Other/unspecified glaucoma	GLAUCOMA	OTHER GLAUCOMA
H4062X0	10	Other/unspecified glaucoma	GLAUCOMA	OTHER GLAUCOMA
H4062X1	10	Other/unspecified glaucoma	GLAUCOMA	OTHER GLAUCOMA
H4062X2	10	Other/unspecified glaucoma	GLAUCOMA	OTHER GLAUCOMA
H4062X4	10	Other/unspecified glaucoma	GLAUCOMA	OTHER GLAUCOMA
H4063X0	10	Other/unspecified glaucoma	GLAUCOMA	OTHER GLAUCOMA
H4063X1	10	Other/unspecified glaucoma	GLAUCOMA	OTHER GLAUCOMA
H4063X2	10	Other/unspecified glaucoma	GLAUCOMA	OTHER GLAUCOMA
H4063X4	10	Other/unspecified glaucoma	GLAUCOMA	OTHER GLAUCOMA
H4050X0	10	Other/unspecified glaucoma	GLAUCOMA	OTHER GLAUCOMA
H4050X1	10	Other/unspecified glaucoma	GLAUCOMA	OTHER GLAUCOMA
H4050X2	10	Other/unspecified glaucoma	GLAUCOMA	OTHER GLAUCOMA
H4050X4	10	Other/unspecified glaucoma	GLAUCOMA	OTHER GLAUCOMA
H4051X0	10	Other/unspecified glaucoma	GLAUCOMA	OTHER GLAUCOMA
H4051X1	10	Other/unspecified glaucoma	GLAUCOMA	OTHER GLAUCOMA
H4051X2	10	Other/unspecified glaucoma	GLAUCOMA	OTHER GLAUCOMA
H4051X4	10	Other/unspecified glaucoma	GLAUCOMA	OTHER GLAUCOMA
H4052X0	10	Other/unspecified glaucoma	GLAUCOMA	OTHER GLAUCOMA
H4052X1	10	Other/unspecified glaucoma	GLAUCOMA	OTHER GLAUCOMA
H4052X2	10	Other/unspecified glaucoma	GLAUCOMA	OTHER GLAUCOMA
H4052X4	10	Other/unspecified glaucoma	GLAUCOMA	OTHER GLAUCOMA
H4053X0	10	Other/unspecified glaucoma	GLAUCOMA	OTHER GLAUCOMA
H4053X1	10	Other/unspecified glaucoma	GLAUCOMA	OTHER GLAUCOMA
H4053X2	10	Other/unspecified glaucoma	GLAUCOMA	OTHER GLAUCOMA
H4053X4	10	Other/unspecified glaucoma	GLAUCOMA	OTHER GLAUCOMA
H4040X1	10	Other/unspecified glaucoma	GLAUCOMA	OTHER GLAUCOMA
H4040X2	10	Other/unspecified glaucoma	GLAUCOMA	OTHER GLAUCOMA
H4040X4	10	Other/unspecified glaucoma	GLAUCOMA	OTHER GLAUCOMA
H4041X0	10	Other/unspecified glaucoma	GLAUCOMA	OTHER GLAUCOMA
H4041X1	10	Other/unspecified glaucoma	GLAUCOMA	OTHER GLAUCOMA
H4041X2	10	Other/unspecified glaucoma	GLAUCOMA	OTHER GLAUCOMA
H4041X4	10	Other/unspecified glaucoma	GLAUCOMA	OTHER GLAUCOMA
H4042X0	10	Other/unspecified glaucoma	GLAUCOMA	OTHER GLAUCOMA
H4042X1	10	Other/unspecified glaucoma	GLAUCOMA	OTHER GLAUCOMA
H4042X2	10	Other/unspecified glaucoma	GLAUCOMA	OTHER GLAUCOMA
H4042X4	10	Other/unspecified glaucoma	GLAUCOMA	OTHER GLAUCOMA
H4043X0	10	Other/unspecified glaucoma	GLAUCOMA	OTHER GLAUCOMA
H4043X1	10	Other/unspecified glaucoma	GLAUCOMA	OTHER GLAUCOMA
H4043X2	10	Other/unspecified glaucoma	GLAUCOMA	OTHER GLAUCOMA
H4043X4	10	Other/unspecified glaucoma	GLAUCOMA	OTHER GLAUCOMA
H4050X0	10	Other/unspecified glaucoma	GLAUCOMA	OTHER GLAUCOMA
H40821	10	Other/unspecified glaucoma	GLAUCOMA	OTHER GLAUCOMA
H40822	10	Other/unspecified glaucoma	GLAUCOMA	OTHER GLAUCOMA
H40823	10	Other/unspecified glaucoma	GLAUCOMA	OTHER GLAUCOMA
H40829	10	Other/unspecified glaucoma	GLAUCOMA	OTHER GLAUCOMA
H40811	10	Other/unspecified glaucoma	GLAUCOMA	OTHER GLAUCOMA
H40812	10	Other/unspecified glaucoma	GLAUCOMA	OTHER GLAUCOMA
H40813	10	Other/unspecified glaucoma	GLAUCOMA	OTHER GLAUCOMA
H40819	10	Other/unspecified glaucoma	GLAUCOMA	OTHER GLAUCOMA
H40831	10	Other/unspecified glaucoma	GLAUCOMA	OTHER GLAUCOMA
H40832	10	Other/unspecified glaucoma	GLAUCOMA	OTHER GLAUCOMA
H40833	10	Other/unspecified glaucoma	GLAUCOMA	OTHER GLAUCOMA
H40839	10	Other/unspecified glaucoma	GLAUCOMA	OTHER GLAUCOMA
H409	10	Other/unspecified glaucoma	GLAUCOMA	OTHER GLAUCOMA
H404	10	Other/unspecified glaucoma	GLAUCOMA	OTHER GLAUCOMA
H4040	10	Other/unspecified glaucoma	GLAUCOMA	OTHER GLAUCOMA
H4041	10	Other/unspecified glaucoma	GLAUCOMA	OTHER GLAUCOMA
H4042	10	Other/unspecified glaucoma	GLAUCOMA	OTHER GLAUCOMA
H4043	10	Other/unspecified glaucoma	GLAUCOMA	OTHER GLAUCOMA
H405	10	Other/unspecified glaucoma	GLAUCOMA	OTHER GLAUCOMA
H4050	10	Other/unspecified glaucoma	GLAUCOMA	OTHER GLAUCOMA
H4051	10	Other/unspecified glaucoma	GLAUCOMA	OTHER GLAUCOMA
H4052	10	Other/unspecified glaucoma	GLAUCOMA	OTHER GLAUCOMA
H4053	10	Other/unspecified glaucoma	GLAUCOMA	OTHER GLAUCOMA
H406	10	Other/unspecified glaucoma	GLAUCOMA	OTHER GLAUCOMA
H4060	10	Other/unspecified glaucoma	GLAUCOMA	OTHER GLAUCOMA
H4061	10	Other/unspecified glaucoma	GLAUCOMA	OTHER GLAUCOMA
H4062	10	Other/unspecified glaucoma	GLAUCOMA	OTHER GLAUCOMA
H4063	10	Other/unspecified glaucoma	GLAUCOMA	OTHER GLAUCOMA
H408	10	Other/unspecified glaucoma	GLAUCOMA	OTHER GLAUCOMA
H4082	10	Other/unspecified glaucoma	GLAUCOMA	OTHER GLAUCOMA
H4083	10	Other/unspecified glaucoma	GLAUCOMA	OTHER GLAUCOMA
H4801	10	Other/unspecified glaucoma	GLAUCOMA	OTHER GLAUCOMA
H40	10	Other/unspecified glaucoma	GLAUCOMA	OTHER GLAUCOMA
H40112	10	Primary open-angle glaucoma	GLAUCOMA	OTHER GLAUCOMA
H40113	10	Primary open-angle glaucoma	GLAUCOMA	OTHER GLAUCOMA
H401133	10	Primary open-angle glaucoma	GLAUCOMA	OTHER GLAUCOMA
H40119	10	Primary open-angle glaucoma	GLAUCOMA	OTHER GLAUCOMA
36573	9	Otherwise included glaucoma specified severe - modifier for 5.*	GLAUCOMA	SEVERE GLAUCOMA
H44001	10	Endophthalmitis	ENDOPHTHALMITIS	ENDOPHTHALMITIS
H44002	10	Endophthalmitis	ENDOPHTHALMITIS	ENDOPHTHALMITIS
H44003	10	Endophthalmitis	ENDOPHTHALMITIS	ENDOPHTHALMITIS
H44009	10	Endophthalmitis	ENDOPHTHALMITIS	ENDOPHTHALMITIS
H44011	10	Endophthalmitis	ENDOPHTHALMITIS	ENDOPHTHALMITIS
H44012	10	Endophthalmitis	ENDOPHTHALMITIS	ENDOPHTHALMITIS
H44013	10	Endophthalmitis	ENDOPHTHALMITIS	ENDOPHTHALMITIS
H44019	10	Endophthalmitis	ENDOPHTHALMITIS	ENDOPHTHALMITIS
H44021	10	Endophthalmitis	ENDOPHTHALMITIS	ENDOPHTHALMITIS
H44022	10	Endophthalmitis	ENDOPHTHALMITIS	ENDOPHTHALMITIS
H44023	10	Endophthalmitis	ENDOPHTHALMITIS	ENDOPHTHALMITIS
H44029	10	Endophthalmitis	ENDOPHTHALMITIS	ENDOPHTHALMITIS
H44131	10	Endophthalmitis	ENDOPHTHALMITIS	ENDOPHTHALMITIS
H44132	10	Endophthalmitis	ENDOPHTHALMITIS	ENDOPHTHALMITIS
H44133	10	Endophthalmitis	ENDOPHTHALMITIS	ENDOPHTHALMITIS
H44139	10	Endophthalmitis	ENDOPHTHALMITIS	ENDOPHTHALMITIS
H44111	10	Endophthalmitis	ENDOPHTHALMITIS	ENDOPHTHALMITIS
H44112	10	Endophthalmitis	ENDOPHTHALMITIS	ENDOPHTHALMITIS
H44113	10	Endophthalmitis	ENDOPHTHALMITIS	ENDOPHTHALMITIS
H44119	10	Endophthalmitis	ENDOPHTHALMITIS	ENDOPHTHALMITIS
H21331	10	Endophthalmitis	ENDOPHTHALMITIS	ENDOPHTHALMITIS
H21332	10	Endophthalmitis	ENDOPHTHALMITIS	ENDOPHTHALMITIS
H21333	10	Endophthalmitis	ENDOPHTHALMITIS	ENDOPHTHALMITIS
H21339	10	Endophthalmitis	ENDOPHTHALMITIS	ENDOPHTHALMITIS
H33121	10	Endophthalmitis	ENDOPHTHALMITIS	ENDOPHTHALMITIS
H33122	10	Endophthalmitis	ENDOPHTHALMITIS	ENDOPHTHALMITIS
H33123	10	Endophthalmitis	ENDOPHTHALMITIS	ENDOPHTHALMITIS
H33129	10	Endophthalmitis	ENDOPHTHALMITIS	ENDOPHTHALMITIS
H44121	10	Endophthalmitis	ENDOPHTHALMITIS	ENDOPHTHALMITIS
H44122	10	Endophthalmitis	ENDOPHTHALMITIS	ENDOPHTHALMITIS
H44123	10	Endophthalmitis	ENDOPHTHALMITIS	ENDOPHTHALMITIS
H44129	10	Endophthalmitis	ENDOPHTHALMITIS	ENDOPHTHALMITIS
H16241	10	Endophthalmitis	ENDOPHTHALMITIS	ENDOPHTHALMITIS
H16242	10	Endophthalmitis	ENDOPHTHALMITIS	ENDOPHTHALMITIS
H16243	10	Endophthalmitis	ENDOPHTHALMITIS	ENDOPHTHALMITIS
H16249	10	Endophthalmitis	ENDOPHTHALMITIS	ENDOPHTHALMITIS
H4419	10	Endophthalmitis	ENDOPHTHALMITIS	ENDOPHTHALMITIS
H1624	10	Endophthalmitis	ENDOPHTHALMITIS	ENDOPHTHALMITIS
H3312	10	Endophthalmitis	ENDOPHTHALMITIS	ENDOPHTHALMITIS
H440	10	Endophthalmitis	ENDOPHTHALMITIS	ENDOPHTHALMITIS
H4400	10	Endophthalmitis	ENDOPHTHALMITIS	ENDOPHTHALMITIS
H4401	10	Endophthalmitis	ENDOPHTHALMITIS	ENDOPHTHALMITIS
H4402	10	Endophthalmitis	ENDOPHTHALMITIS	ENDOPHTHALMITIS
H441	10	Endophthalmitis	ENDOPHTHALMITIS	ENDOPHTHALMITIS
H4411	10	Endophthalmitis	ENDOPHTHALMITIS	ENDOPHTHALMITIS
H4412	10	Endophthalmitis	ENDOPHTHALMITIS	ENDOPHTHALMITIS
H4413	10	Endophthalmitis	ENDOPHTHALMITIS	ENDOPHTHALMITIS
36210	9	Retina vascular disease, Non-Occlusive	Other Retinal Disorders	NON-OCCLUSIVE RVD
36211	9	Retina vascular disease, Non-Occlusive	Other Retinal Disorders	NON-OCCLUSIVE RVD
36211	9	Retina vascular disease, Non-Occlusive	Other Retinal Disorders	NON-OCCLUSIVE RVD
36212	9	Retina vascular disease, Non-Occlusive	Other Retinal Disorders	NON-OCCLUSIVE RVD
36213	9	Retina vascular disease, Non-Occlusive	Other Retinal Disorders	NON-OCCLUSIVE RVD
36214	9	Retina vascular disease, Non-Occlusive	Other Retinal Disorders	NON-OCCLUSIVE RVD
36215	9	Retina vascular disease, Non-Occlusive	Other Retinal Disorders	NON-OCCLUSIVE RVD
36216	9	Retina vascular disease, Non-Occlusive	Other Retinal Disorders	NON-OCCLUSIVE RVD
36217	9	Retina vascular disease, Non-Occlusive	Other Retinal Disorders	NON-OCCLUSIVE RVD
36218	9	Retina vascular disease, Non-Occlusive	Other Retinal Disorders	NON-OCCLUSIVE RVD
36253	9	Macular edema (if not diabetic)	Other Retinal Disorders	MACULAR EDEMA (IF NOT DIABETIC)
H3500	10	Retina vascular disease, Non-Occlusive	Other Retinal Disorders	NON-OCCLUSIVE RVD
H35031	10	Retina vascular disease, Non-Occlusive	Other Retinal Disorders	NON-OCCLUSIVE RVD
H35032	10	Retina vascular disease, Non-Occlusive	Other Retinal Disorders	NON-OCCLUSIVE RVD
H35033	10	Retina vascular disease, Non-Occlusive	Other Retinal Disorders	NON-OCCLUSIVE RVD
H35039	10	Retina vascular disease, Non-Occlusive	Other Retinal Disorders	NON-OCCLUSIVE RVD
H35021	10	Retina vascular disease, Non-Occlusive	Other Retinal Disorders	NON-OCCLUSIVE RVD
H35022	10	Retina vascular disease, Non-Occlusive	Other Retinal Disorders	NON-OCCLUSIVE RVD
H35023	10	Retina vascular disease, Non-Occlusive	Other Retinal Disorders	NON-OCCLUSIVE RVD
H35029	10	Retina vascular disease, Non-Occlusive	Other Retinal Disorders	NON-OCCLUSIVE RVD
H35011	10	Retina vascular disease, Non-Occlusive	Other Retinal Disorders	NON-OCCLUSIVE RVD
H35012	10	Retina vascular disease, Non-Occlusive	Other Retinal Disorders	NON-OCCLUSIVE RVD
H35013	10	Retina vascular disease, Non-Occlusive	Other Retinal Disorders	NON-OCCLUSIVE RVD
H35019	10	Retina vascular disease, Non-Occlusive	Other Retinal Disorders	NON-OCCLUSIVE RVD
H35041	10	Retina vascular disease, Non-Occlusive	Other Retinal Disorders	NON-OCCLUSIVE RVD
H35042	10	Retina vascular disease, Non-Occlusive	Other Retinal Disorders	NON-OCCLUSIVE RVD
H35043	10	Retina vascular disease, Non-Occlusive	Other Retinal Disorders	NON-OCCLUSIVE RVD
H35049	10	Retina vascular disease, Non-Occlusive	Other Retinal Disorders	NON-OCCLUSIVE RVD
H35071	10	Retina vascular disease, Non-Occlusive	Other Retinal Disorders	NON-OCCLUSIVE RVD
H35072	10	Retina vascular disease, Non-Occlusive	Other Retinal Disorders	NON-OCCLUSIVE RVD
H35073	10	Retina vascular disease, Non-Occlusive	Other Retinal Disorders	NON-OCCLUSIVE RVD
H35079	10	Retina vascular disease, Non-Occlusive	Other Retinal Disorders	NON-OCCLUSIVE RVD
H35051	10	Retina vascular disease, Non-Occlusive	Other Retinal Disorders	NON-OCCLUSIVE RVD
H35052	10	Retina vascular disease, Non-Occlusive	Other Retinal Disorders	NON-OCCLUSIVE RVD
H35053	10	Retina vascular disease, Non-Occlusive	Other Retinal Disorders	NON-OCCLUSIVE RVD
H35059	10	Retina vascular disease, Non-Occlusive	Other Retinal Disorders	NON-OCCLUSIVE RVD
H3509	10	Retina vascular disease, Non-Occlusive	Other Retinal Disorders	NON-OCCLUSIVE RVD
H35061	10	Retina vascular disease, Non-Occlusive	Other Retinal Disorders	NON-OCCLUSIVE RVD
H35062	10	Retina vascular disease, Non-Occlusive	Other Retinal Disorders	NON-OCCLUSIVE RVD
H35063	10	Retina vascular disease, Non-Occlusive	Other Retinal Disorders	NON-OCCLUSIVE RVD
H35069	10	Retina vascular disease, Non-Occlusive	Other Retinal Disorders	NON-OCCLUSIVE RVD
H350	10	Retina vascular disease, Non-Occlusive	Other Retinal Disorders	NON-OCCLUSIVE RVD
H3501	10	Retina vascular disease, Non-Occlusive	Other Retinal Disorders	NON-OCCLUSIVE RVD
H3502	10	Retina vascular disease, Non-Occlusive	Other Retinal Disorders	NON-OCCLUSIVE RVD
H3503	10	Retina vascular disease, Non-Occlusive	Other Retinal Disorders	NON-OCCLUSIVE RVD
H3504	10	Retina vascular disease, Non-Occlusive	Other Retinal Disorders	NON-OCCLUSIVE RVD
H3505	10	Retina vascular disease, Non-Occlusive	Other Retinal Disorders	NON-OCCLUSIVE RVD
H3506	10	Retina vascular disease, Non-Occlusive	Other Retinal Disorders	NON-OCCLUSIVE RVD
H3507	10	Retina vascular disease, Non-Occlusive	Other Retinal Disorders	NON-OCCLUSIVE RVD
H35351	10	Macular edema (if not diabetic)	Other Retinal Disorders	MACULAR EDEMA (IF NOT DIABETIC)
H35352	10	Macular edema (if not diabetic)	Other Retinal Disorders	MACULAR EDEMA (IF NOT DIABETIC)
H35353	10	Macular edema (if not diabetic)	Other Retinal Disorders	MACULAR EDEMA (IF NOT DIABETIC)
H35359	10	Macular edema (if not diabetic)	Other Retinal Disorders	MACULAR EDEMA (IF NOT DIABETIC)
H3535	10	Macular edema (if not diabetic)	Other Retinal Disorders	MACULAR EDEMA (IF NOT DIABETIC)
H349	10	Retina vascular disease, Occlusive (arterial, venous)	RVD	OCCLUSIVE RVD
G453	10	Retina vascular disease, Occlusive (arterial, venous)	RVD	OCCLUSIVE RVD
H3400	10	Retina vascular disease, Occlusive (arterial, venous)	RVD	OCCLUSIVE RVD
H3401	10	Retina vascular disease, Occlusive (arterial, venous)	RVD	OCCLUSIVE RVD
H3402	10	Retina vascular disease, Occlusive (arterial, venous)	RVD	OCCLUSIVE RVD
H3403	10	Retina vascular disease, Occlusive (arterial, venous)	RVD	OCCLUSIVE RVD
H340	10	Retina vascular disease, Occlusive (arterial, venous)	RVD	OCCLUSIVE RVD
H34811	10	Central retinal vein occlusion	RVO	RVO
H34812	10	Central retinal vein occlusion	RVO	RVO
H34813	10	Central retinal vein occlusion	RVO	RVO
H34819	10	Central retinal vein occlusion	RVO	RVO
H348110	10	Central retinal vein occlusion	RVO	RVO
H348111	10	Central retinal vein occlusion	RVO	RVO
H348112	10	Central retinal vein occlusion	RVO	RVO
H348120	10	Central retinal vein occlusion	RVO	RVO
H348121	10	Central retinal vein occlusion	RVO	RVO
H348122	10	Central retinal vein occlusion	RVO	RVO
H348130	10	Central retinal vein occlusion	RVO	RVO
H348131	10	Central retinal vein occlusion	RVO	RVO
H348132	10	Central retinal vein occlusion	RVO	RVO
H348190	10	Central retinal vein occlusion	RVO	RVO
H348191	10	Central retinal vein occlusion	RVO	RVO
H348192	10	Central retinal vein occlusion	RVO	RVO
H348	10	Central retinal vein occlusion	RVO	RVO
H3481	10	Central retinal vein occlusion	RVO	RVO
H34831	10	Branch retinal vein occlusion	RVO	RVO
H348310	10	Branch retinal vein occlusion	RVO	RVO
H348311	10	Branch retinal vein occlusion	RVO	RVO
H348312	10	Branch retinal vein occlusion	RVO	RVO
H34832	10	Branch retinal vein occlusion	RVO	RVO
H348320	10	Branch retinal vein occlusion	RVO	RVO
H348321	10	Branch retinal vein occlusion	RVO	RVO
H348322	10	Branch retinal vein occlusion	RVO	RVO
H34833	10	Branch retinal vein occlusion	RVO	RVO
H348330	10	Branch retinal vein occlusion	RVO	RVO
H348331	10	Branch retinal vein occlusion	RVO	RVO
H348332	10	Branch retinal vein occlusion	RVO	RVO
H34839	10	Branch retinal vein occlusion	RVO	RVO
H348390	10	Branch retinal vein occlusion	RVO	RVO
H348391	10	Branch retinal vein occlusion	RVO	RVO
H348392	10	Branch retinal vein occlusion	RVO	RVO
H34821	10	Branch retinal vein occlusion	RVO	RVO
H34822	10	Branch retinal vein occlusion	RVO	RVO
H34823	10	Branch retinal vein occlusion	RVO	RVO
H34829	10	Branch retinal vein occlusion	RVO	RVO
H3482	10	Branch retinal vein occlusion	RVO	RVO
H3483	10	Branch retinal vein occlusion	RVO	RVO
H348312	10	Branch retinal vein occlusion	RVO	RVO
H348321	10	Branch retinal vein occlusion	RVO	RVO
H348330	10	Branch retinal vein occlusion	RVO	RVO
H348390	10	Branch retinal vein occlusion	RVO	RVO
36230	9	Retina vascular disease, Occlusive (arterial, venous)	RVD	OCCLUSIVE RVD
36234	9	Retina vascular disease, Occlusive (arterial, venous)	RVD	OCCLUSIVE RVD
36235	9	Central retinal vein occlusion	RVO	RVO
36235	9	Central retinal vein occlusion	RVO	RVO
36236	9	Branch retinal vein occlusion	RVO	RVO
36237	9	Branch retinal vein occlusion	RVO	RVO
36232	9	Branch retinal artery occlusion	BRAO	BRAO
36233	9	Branch retinal artery occlusion	BRAO	BRAO
36000	9	Endophthalmitis	ENDOPHTHALMITIS	ENDOPHTHALMITIS
36001	9	Endophthalmitis	ENDOPHTHALMITIS	ENDOPHTHALMITIS
36002	9	Endophthalmitis	ENDOPHTHALMITIS	ENDOPHTHALMITIS
36003	9	Endophthalmitis	ENDOPHTHALMITIS	ENDOPHTHALMITIS
36004	9	Endophthalmitis	ENDOPHTHALMITIS	ENDOPHTHALMITIS
36011	9	Endophthalmitis	ENDOPHTHALMITIS	ENDOPHTHALMITIS
36012	9	Endophthalmitis	ENDOPHTHALMITIS	ENDOPHTHALMITIS
36013	9	Endophthalmitis	ENDOPHTHALMITIS	ENDOPHTHALMITIS
36014	9	Endophthalmitis	ENDOPHTHALMITIS	ENDOPHTHALMITIS
36019	9	Endophthalmitis	ENDOPHTHALMITIS	ENDOPHTHALMITIS
36816	1	PSYCHOPHYSICAL VISUAL DISTURBANCES	VISUAL HALLUCINATION	VISUAL HALLUCINATION
H5316	2	PSYCHOPHYSICAL VISUAL DISTURBANCES	VISUAL HALLUCINATION	VISUAL HALLUCINATION
R441	2	VISUAL HALLUCINATIONS	VISUAL HALLUCINATION	VISUAL HALLUCINATION
R483	2	VISUAL AGNOSIA	VISUAL HALLUCINATION	VISUAL HALLUCINATION
H540X33	2	BLINDNESS R EYE CATEGORY 3, BLINDNESS LEFT EYE CATEGORY 3	BLINDNESS AND LOW VISION	VISION LOSS
H540X34	2	BLINDNESS R EYE CATEGORY 3, BLINDNESS LEFT EYE CATEGORY 4	BLINDNESS AND LOW VISION	VISION LOSS
H540X35	2	BLINDNESS R EYE CATEGORY 3, BLINDNESS LEFT EYE CATEGORY 5	BLINDNESS AND LOW VISION	VISION LOSS
H540X43	2	BLINDNESS R EYE CATEGORY 4, BLINDNESS LEFT EYE CATEGORY 3	BLINDNESS AND LOW VISION	VISION LOSS
H540X44	2	BLINDNESS R EYE CATEGORY 4, BLINDNESS LEFT EYE CATEGORY 4	BLINDNESS AND LOW VISION	VISION LOSS
H540X45	2	BLINDNESS R EYE CATEGORY 4, BLINDNESS LEFT EYE CATEGORY 5	BLINDNESS AND LOW VISION	VISION LOSS
H540X53	2	BLINDNESS R EYE CATEGORY 5, BLINDNESS LEFT EYE CATEGORY 3	BLINDNESS AND LOW VISION	VISION LOSS
H540X54	2	BLINDNESS R EYE CATEGORY 5, BLINDNESS LEFT EYE CATEGORY 4	BLINDNESS AND LOW VISION	VISION LOSS
H540X55	2	BLINDNESS R EYE CATEGORY 5, BLINDNESS LEFT EYE CATEGORY 5	BLINDNESS AND LOW VISION	VISION LOSS
H5410	2	BLINDNESS, ONE EYE, LOW VISION OTHER EYE, UNSPECIFIED EYES	BLINDNESS AND LOW VISION	VISION LOSS
H541131	2	BLINDNESS R EYE CATEGORY 3, LOW VISION LEFT EYE CATEGORY 1	BLINDNESS AND LOW VISION	VISION LOSS
H541132	2	BLINDNESS R EYE CATEGORY 3, LOW VISION LEFT EYE CATEGORY 2	BLINDNESS AND LOW VISION	VISION LOSS
H541141	2	BLINDNESS R EYE CATEGORY 4, LOW VISION LEFT EYE CATEGORY 1	BLINDNESS AND LOW VISION	VISION LOSS
H541142	2	BLINDNESS R EYE CATEGORY 4, LOW VISION LEFT EYE CATEGORY 2	BLINDNESS AND LOW VISION	VISION LOSS
H541151	2	BLINDNESS R EYE CATEGORY 5, LOW VISION LEFT EYE CATEGORY 1	BLINDNESS AND LOW VISION	VISION LOSS
H541152	2	BLINDNESS R EYE CATEGORY 5, LOW VISION LEFT EYE CATEGORY 2	BLINDNESS AND LOW VISION	VISION LOSS
H541213	2	LOW VISION R EYE CATEGORY 1, BLINDNESS LEFT EYE CATEGORY 3	BLINDNESS AND LOW VISION	VISION LOSS
H541214	2	LOW VISION R EYE CATEGORY 1, BLINDNESS LEFT EYE CATEGORY 4	BLINDNESS AND LOW VISION	VISION LOSS
H541215	2	LOW VISION R EYE CATEGORY 1, BLINDNESS LEFT EYE CATEGORY 5	BLINDNESS AND LOW VISION	VISION LOSS
H541223	2	LOW VISION R EYE CATEGORY 2, BLINDNESS LEFT EYE CATEGORY 3	BLINDNESS AND LOW VISION	VISION LOSS
H541224	2	LOW VISION R EYE CATEGORY 2, BLINDNESS LEFT EYE CATEGORY 4	BLINDNESS AND LOW VISION	VISION LOSS
H541225	2	LOW VISION R EYE CATEGORY 2, BLINDNESS LEFT EYE CATEGORY 5	BLINDNESS AND LOW VISION	VISION LOSS
H542X11	2	LOW VISION R EYE CATEGORY 1, LOW VISION LEFT EYE CATEGORY 1	BLINDNESS AND LOW VISION	VISION LOSS
H542X12	2	LOW VISION R EYE CATEGORY 1, LOW VISION LEFT EYE CATEGORY 2	BLINDNESS AND LOW VISION	VISION LOSS
H542X21	2	LOW VISION R EYE CATEGORY 2, LOW VISION LEFT EYE CATEGORY 1	BLINDNESS AND LOW VISION	VISION LOSS
H542X22	2	LOW VISION R EYE CATEGORY 2, LOW VISION LEFT EYE CATEGORY 2	BLINDNESS AND LOW VISION	VISION LOSS
H543	2	UNQUALIFIED VISUAL LOSS, BOTH EYES	BLINDNESS AND LOW VISION	VISION LOSS
H5440	2	BLINDNESS, ONE EYE, UNSPECIFIED EYE	BLINDNESS AND LOW VISION	VISION LOSS
H54413A	2	BLINDNESS RIGHT EYE CATEGORY 3, NORMAL VISION LEFT EYE	BLINDNESS AND LOW VISION	VISION LOSS
H54414A	2	BLINDNESS RIGHT EYE CATEGORY 4, NORMAL VISION LEFT EYE	BLINDNESS AND LOW VISION	VISION LOSS
H54415A	2	BLINDNESS RIGHT EYE CATEGORY 5, NORMAL VISION LEFT EYE	BLINDNESS AND LOW VISION	VISION LOSS
H5442A3	2	BLINDNESS LEFT EYE CATEGORY 3, NORMAL VISION RIGHT EYE	BLINDNESS AND LOW VISION	VISION LOSS
H5442A4	2	BLINDNESS LEFT EYE CATEGORY 4, NORMAL VISION RIGHT EYE	BLINDNESS AND LOW VISION	VISION LOSS
H5442A5	2	BLINDNESS LEFT EYE CATEGORY 5, NORMAL VISION RIGHT EYE	BLINDNESS AND LOW VISION	VISION LOSS
H5450	2	LOW VISION, ONE EYE, UNSPECIFIED EYE	BLINDNESS AND LOW VISION	VISION LOSS
H54511A	2	LOW VISION RIGHT EYE CATEGORY 1, NORMAL VISION LEFT EYE	BLINDNESS AND LOW VISION	VISION LOSS
H54512A	2	LOW VISION RIGHT EYE CATEGORY 2, NORMAL VISION LEFT EYE	BLINDNESS AND LOW VISION	VISION LOSS
H5452A1	2	LOW VISION LEFT EYE CATEGORY 1, NORMAL VISION RIGHT EYE	BLINDNESS AND LOW VISION	VISION LOSS
H5452A2	2	LOW VISION LEFT EYE CATEGORY 2, NORMAL VISION RIGHT EYE	BLINDNESS AND LOW VISION	VISION LOSS
H5460	2	UNQUALIFIED VISUAL LOSS, ONE EYE, UNSPECIFIED	BLINDNESS AND LOW VISION	VISION LOSS
H5461	2	UNQUALIFIED VISUAL LOSS, RIGHT EYE, NORMAL VISION LEFT EYE	BLINDNESS AND LOW VISION	VISION LOSS
H5462	2	UNQUALIFIED VISUAL LOSS, LEFT EYE, NORMAL VISION RIGHT EYE	BLINDNESS AND LOW VISION	VISION LOSS
H547	2	UNSPECIFIED VISUAL LOSS	BLINDNESS AND LOW VISION	VISION LOSS
H548	2	LEGAL BLINDNESS, AS DEFINED IN USA	BLINDNESS AND LOW VISION	VISION LOSS
